# Supplementary material for: Causal role of immunophenotypes in HIV-1 acquisition: insights from Mendelian randomization analysis
Source: Sci Rep. 2025 Jul 2;15:23618. doi: 10.1038/s41598-025-07962-y (PMC12223304; doi:10.1038/s41598-025-07962-y)
Supplement: Supplementary file 2 — Supplementary Information 2. [file 41598_2025_7962_MOESM2_ESM.xlsx]

## Sheet: Sheet1
Supplementary Table 1:The causal association of genetically predicted immunophenotypes with HIV.
Trait	Exposure	Subtype	MR methods	nsnp	β	SE	P
GCST90001391	IgD+ %B cell	B cell	Inverse variance weighted	5	-0.0632368	0.0287806	0.0280061
GCST90001391	IgD+ %B cell	B cell	Weighted median	5	-0.0585895	0.0367421	0.110798
GCST90001391	IgD+ %B cell	B cell	MR Egger	5	-0.0353847	0.0461953	0.49944
GCST90001391	IgD+ %B cell	B cell	Simple mode	5	-0.0693224	0.043318	0.184781
GCST90001391	IgD+ %B cell	B cell	Weighted mode	5	-0.0544211	0.0407811	0.252949
GCST90001392	IgD+ CD38br AC	B cell	Inverse variance weighted	14	0.0464702	0.0213934	0.0298426
GCST90001392	IgD+ CD38br AC	B cell	Weighted median	14	0.0366244	0.0301623	0.224654
GCST90001392	IgD+ CD38br AC	B cell	MR Egger	14	0.0150181	0.0513004	0.774715
GCST90001392	IgD+ CD38br AC	B cell	Simple mode	14	0.0522453	0.0438684	0.254963
GCST90001392	IgD+ CD38br AC	B cell	Weighted mode	14	0.0363918	0.0306315	0.256066
GCST90001393	IgD+ CD38dim %B cell	B cell	Inverse variance weighted	11	0.0075893	0.0293395	0.795889
GCST90001393	IgD+ CD38dim %B cell	B cell	Weighted median	11	0.0219593	0.0396681	0.579869
GCST90001393	IgD+ CD38dim %B cell	B cell	MR Egger	11	0.0540037	0.124542	0.674773
GCST90001393	IgD+ CD38dim %B cell	B cell	Simple mode	11	0.0336772	0.0637904	0.609059
GCST90001393	IgD+ CD38dim %B cell	B cell	Weighted mode	11	0.0457546	0.0542907	0.419058
GCST90001394	IgD+ CD38dim AC	B cell	Inverse variance weighted	8	-0.0104428	0.041518	0.801409
GCST90001394	IgD+ CD38dim AC	B cell	Weighted median	8	-0.0357836	0.0489469	0.464737
GCST90001394	IgD+ CD38dim AC	B cell	MR Egger	8	-0.171454	0.163152	0.333784
GCST90001394	IgD+ CD38dim AC	B cell	Simple mode	8	-0.0353007	0.070664	0.632703
GCST90001394	IgD+ CD38dim AC	B cell	Weighted mode	8	-0.0306761	0.0629096	0.640718
GCST90001395	IgD+ CD38- %B cell	B cell	Inverse variance weighted	8	-0.0143054	0.0365867	0.695798
GCST90001395	IgD+ CD38- %B cell	B cell	Weighted median	8	-0.0319493	0.0378136	0.398158
GCST90001395	IgD+ CD38- %B cell	B cell	MR Egger	8	-0.072891	0.103263	0.506733
GCST90001395	IgD+ CD38- %B cell	B cell	Simple mode	8	-0.0633759	0.0540618	0.279429
GCST90001395	IgD+ CD38- %B cell	B cell	Weighted mode	8	-0.0470526	0.0496427	0.374783
GCST90001396	IgD+ CD38- AC	B cell	Inverse variance weighted	9	0.0263541	0.0268757	0.326794
GCST90001396	IgD+ CD38- AC	B cell	Weighted median	9	0.0327623	0.0355086	0.356184
GCST90001396	IgD+ CD38- AC	B cell	MR Egger	9	0.0216216	0.0784504	0.790808
GCST90001396	IgD+ CD38- AC	B cell	Simple mode	9	0.0894907	0.0629914	0.193191
GCST90001396	IgD+ CD38- AC	B cell	Weighted mode	9	0.0772372	0.0576113	0.216852
GCST90001397	Unsw mem %B cell	B cell	Inverse variance weighted	16	-0.0171377	0.0277968	0.537541
GCST90001397	Unsw mem %B cell	B cell	Weighted median	16	-0.0239831	0.0338969	0.479236
GCST90001397	Unsw mem %B cell	B cell	MR Egger	16	-0.0120837	0.0536994	0.825211
GCST90001397	Unsw mem %B cell	B cell	Simple mode	16	-0.104509	0.0671422	0.140425
GCST90001397	Unsw mem %B cell	B cell	Weighted mode	16	-0.103117	0.0476788	0.0471214
GCST90001398	Unsw mem AC	B cell	Inverse variance weighted	6	-0.00557373	0.0403402	0.890107
GCST90001398	Unsw mem AC	B cell	Weighted median	6	0.0211251	0.0532846	0.691767
GCST90001398	Unsw mem AC	B cell	MR Egger	6	0.0450041	0.145314	0.772251
GCST90001398	Unsw mem AC	B cell	Simple mode	6	0.0270961	0.0794347	0.746886
GCST90001398	Unsw mem AC	B cell	Weighted mode	6	0.0209221	0.0748694	0.791091
GCST90001399	IgD- CD27- %B cell	B cell	Inverse variance weighted	11	0.0358091	0.0305897	0.241748
GCST90001399	IgD- CD27- %B cell	B cell	Weighted median	11	0.0330055	0.0287935	0.251678
GCST90001399	IgD- CD27- %B cell	B cell	MR Egger	11	0.0400078	0.066887	0.564493
GCST90001399	IgD- CD27- %B cell	B cell	Simple mode	11	0.10944	0.0661332	0.128956
GCST90001399	IgD- CD27- %B cell	B cell	Weighted mode	11	0.0325497	0.0306945	0.313884
GCST90001400	IgD+ AC	B cell	Inverse variance weighted	7	0.0022446	0.028338	0.936867
GCST90001400	IgD+ AC	B cell	Weighted median	7	-0.0235031	0.0363839	0.518295
GCST90001400	IgD+ AC	B cell	MR Egger	7	0.0327286	0.0835393	0.711365
GCST90001400	IgD+ AC	B cell	Simple mode	7	-0.0157433	0.0532711	0.777548
GCST90001400	IgD+ AC	B cell	Weighted mode	7	-0.0217676	0.0421568	0.624081
GCST90001401	IgD- CD27- AC	B cell	Inverse variance weighted	12	0.0338187	0.0249938	0.17603
GCST90001401	IgD- CD27- AC	B cell	Weighted median	12	0.0411649	0.0323057	0.202583
GCST90001401	IgD- CD27- AC	B cell	MR Egger	12	0.132718	0.0655339	0.0703683
GCST90001401	IgD- CD27- AC	B cell	Simple mode	12	0.0365268	0.0495031	0.476042
GCST90001401	IgD- CD27- AC	B cell	Weighted mode	12	0.0402528	0.0359047	0.286124
GCST90001402	Sw mem %B cell	B cell	Inverse variance weighted	5	0.0449008	0.0354372	0.205136
GCST90001402	Sw mem %B cell	B cell	Weighted median	5	0.0675304	0.044421	0.128452
GCST90001402	Sw mem %B cell	B cell	MR Egger	5	0.0994728	0.0685046	0.242412
GCST90001402	Sw mem %B cell	B cell	Simple mode	5	0.0654699	0.0589118	0.328724
GCST90001402	Sw mem %B cell	B cell	Weighted mode	5	0.0746335	0.0499852	0.2097
GCST90001403	Sw mem AC	B cell	Inverse variance weighted	7	-0.0292923	0.0459502	0.523812
GCST90001403	Sw mem AC	B cell	Weighted median	7	-0.0145452	0.0505275	0.773448
GCST90001403	Sw mem AC	B cell	MR Egger	7	-0.34858	0.672543	0.626359
GCST90001403	Sw mem AC	B cell	Simple mode	7	-0.105511	0.0837342	0.254434
GCST90001403	Sw mem AC	B cell	Weighted mode	7	-0.0347822	0.0677325	0.625941
GCST90001404	PB/PC %B cell	B cell	Inverse variance weighted	10	0.00305453	0.0330147	0.926285
GCST90001404	PB/PC %B cell	B cell	Weighted median	10	0.0211334	0.0432952	0.625463
GCST90001404	PB/PC %B cell	B cell	MR Egger	10	0.0115767	0.121777	0.926602
GCST90001404	PB/PC %B cell	B cell	Simple mode	10	0.0308221	0.0633782	0.638362
GCST90001404	PB/PC %B cell	B cell	Weighted mode	10	0.0296998	0.0553741	0.604719
GCST90001405	PB/PC AC	B cell	Inverse variance weighted	6	-0.00818847	0.0354071	0.817108
GCST90001405	PB/PC AC	B cell	Weighted median	6	-0.0313792	0.0419736	0.454705
GCST90001405	PB/PC AC	B cell	MR Egger	6	-0.0839481	0.0815057	0.361228
GCST90001405	PB/PC AC	B cell	Simple mode	6	-0.0125349	0.0569601	0.834523
GCST90001405	PB/PC AC	B cell	Weighted mode	6	-0.0405782	0.0447444	0.406048
GCST90001406	Memory B cell %B cell	B cell	Inverse variance weighted	13	0.00514483	0.0369614	0.889296
GCST90001406	Memory B cell %B cell	B cell	Weighted median	13	0.0526269	0.0358705	0.142339
GCST90001406	Memory B cell %B cell	B cell	MR Egger	13	0.15266	0.101314	0.160029
GCST90001406	Memory B cell %B cell	B cell	Simple mode	13	-0.0690264	0.0618235	0.286063
GCST90001406	Memory B cell %B cell	B cell	Weighted mode	13	0.0616303	0.0447595	0.193681
GCST90001407	Memory B cell AC	B cell	Inverse variance weighted	8	0.0551995	0.0328969	0.0933566
GCST90001407	Memory B cell AC	B cell	Weighted median	8	0.0793653	0.0424469	0.0615181
GCST90001407	Memory B cell AC	B cell	MR Egger	8	0.141045	0.0854448	0.149889
GCST90001407	Memory B cell AC	B cell	Simple mode	8	0.0865969	0.059145	0.186566
GCST90001407	Memory B cell AC	B cell	Weighted mode	8	0.0856176	0.058672	0.187862
GCST90001408	Naive-mature B cell %B cell	B cell	Inverse variance weighted	13	-0.00981757	0.0374759	0.793344
GCST90001408	Naive-mature B cell %B cell	B cell	Weighted median	13	-0.0572813	0.0354483	0.106113
GCST90001408	Naive-mature B cell %B cell	B cell	MR Egger	13	-0.126817	0.103273	0.245081
GCST90001408	Naive-mature B cell %B cell	B cell	Simple mode	13	-0.0405349	0.0538644	0.466236
GCST90001408	Naive-mature B cell %B cell	B cell	Weighted mode	13	-0.0610371	0.0406095	0.158686
GCST90001409	Naive-mature B cell AC	B cell	Inverse variance weighted	11	0.000731964	0.0268123	0.978221
GCST90001409	Naive-mature B cell AC	B cell	Weighted median	11	-0.0112945	0.0363072	0.755739
GCST90001409	Naive-mature B cell AC	B cell	MR Egger	11	-0.0669811	0.0892405	0.472079
GCST90001409	Naive-mature B cell AC	B cell	Simple mode	11	-0.0337534	0.0608921	0.591543
GCST90001409	Naive-mature B cell AC	B cell	Weighted mode	11	-0.0164186	0.0387831	0.681004
GCST90001410	IgD- CD38br %B cell	B cell	Inverse variance weighted	9	0.0393253	0.0246302	0.110348
GCST90001410	IgD- CD38br %B cell	B cell	Weighted median	9	0.0161095	0.0336675	0.632302
GCST90001410	IgD- CD38br %B cell	B cell	MR Egger	9	-0.0424964	0.0523358	0.443527
GCST90001410	IgD- CD38br %B cell	B cell	Simple mode	9	0.0120798	0.0463991	0.801172
GCST90001410	IgD- CD38br %B cell	B cell	Weighted mode	9	0.0120798	0.0353486	0.741354
GCST90001411	IgD+ CD24+ %B cell	B cell	Inverse variance weighted	6	0.0723824	0.0523992	0.167166
GCST90001411	IgD+ CD24+ %B cell	B cell	Weighted median	6	0.0322	0.0608923	0.596942
GCST90001411	IgD+ CD24+ %B cell	B cell	MR Egger	6	0.685028	0.300917	0.0851173
GCST90001411	IgD+ CD24+ %B cell	B cell	Simple mode	6	0.0408119	0.0964917	0.689901
GCST90001411	IgD+ CD24+ %B cell	B cell	Weighted mode	6	0.00975566	0.0834902	0.911529
GCST90001412	IgD+ CD24+ AC	B cell	Inverse variance weighted	11	-0.0062932	0.0249435	0.800811
GCST90001412	IgD+ CD24+ AC	B cell	Weighted median	11	-0.0109802	0.0318793	0.730522
GCST90001412	IgD+ CD24+ AC	B cell	MR Egger	11	0.0187466	0.102456	0.858875
GCST90001412	IgD+ CD24+ AC	B cell	Simple mode	11	-0.0162454	0.0520778	0.761489
GCST90001412	IgD+ CD24+ AC	B cell	Weighted mode	11	-0.0155921	0.0499762	0.761456
GCST90001413	IgD- CD24- %B cell	B cell	Inverse variance weighted	8	-0.00434023	0.0266955	0.870847
GCST90001413	IgD- CD24- %B cell	B cell	Weighted median	8	0.015898	0.0351288	0.650863
GCST90001413	IgD- CD24- %B cell	B cell	MR Egger	8	-0.00404329	0.0650115	0.952429
GCST90001413	IgD- CD24- %B cell	B cell	Simple mode	8	0.0319848	0.048974	0.534549
GCST90001413	IgD- CD24- %B cell	B cell	Weighted mode	8	0.0211371	0.0414651	0.625896
GCST90001414	IgD- CD24- AC	B cell	Inverse variance weighted	9	0.0225724	0.0292233	0.439871
GCST90001414	IgD- CD24- AC	B cell	Weighted median	9	0.0112139	0.0380015	0.767925
GCST90001414	IgD- CD24- AC	B cell	MR Egger	9	-0.0326258	0.0769663	0.684363
GCST90001414	IgD- CD24- AC	B cell	Simple mode	9	0.0154521	0.0503137	0.766598
GCST90001414	IgD- CD24- AC	B cell	Weighted mode	9	0.00638266	0.0425876	0.884576
GCST90001415	IgD+ CD24- %B cell	B cell	Inverse variance weighted	8	-0.0164077	0.0261866	0.530943
GCST90001415	IgD+ CD24- %B cell	B cell	Weighted median	8	-0.0154229	0.0347946	0.65758
GCST90001415	IgD+ CD24- %B cell	B cell	MR Egger	8	-0.0278346	0.0430815	0.542127
GCST90001415	IgD+ CD24- %B cell	B cell	Simple mode	8	-0.0121275	0.0460508	0.799864
GCST90001415	IgD+ CD24- %B cell	B cell	Weighted mode	8	-0.0144019	0.0338006	0.682841
GCST90001416	IgD+ CD24- AC	B cell	Inverse variance weighted	7	0.0516004	0.0338035	0.12689
GCST90001416	IgD+ CD24- AC	B cell	Weighted median	7	0.0520481	0.0453504	0.251097
GCST90001416	IgD+ CD24- AC	B cell	MR Egger	7	0.0830552	0.0805228	0.349616
GCST90001416	IgD+ CD24- AC	B cell	Simple mode	7	0.076782	0.0583299	0.236108
GCST90001416	IgD+ CD24- AC	B cell	Weighted mode	7	0.0640244	0.0524585	0.268069
GCST90001417	CD24+ CD27+ %B cell	B cell	Inverse variance weighted	9	0.0182105	0.0403699	0.651923
GCST90001417	CD24+ CD27+ %B cell	B cell	Weighted median	9	-0.0151891	0.0448629	0.734936
GCST90001417	CD24+ CD27+ %B cell	B cell	MR Egger	9	0.141027	0.149635	0.37733
GCST90001417	CD24+ CD27+ %B cell	B cell	Simple mode	9	-0.0416194	0.0678016	0.556369
GCST90001417	CD24+ CD27+ %B cell	B cell	Weighted mode	9	-0.0362319	0.0635893	0.584468
GCST90001418	CD24+ CD27+ AC	B cell	Inverse variance weighted	8	0.0359154	0.0323721	0.267234
GCST90001418	CD24+ CD27+ AC	B cell	Weighted median	8	0.0404354	0.043215	0.349439
GCST90001418	CD24+ CD27+ AC	B cell	MR Egger	8	0.150609	0.0856611	0.129216
GCST90001418	CD24+ CD27+ AC	B cell	Simple mode	8	0.0484788	0.0695477	0.508248
GCST90001418	CD24+ CD27+ AC	B cell	Weighted mode	8	0.0510197	0.0649914	0.458181
GCST90001419	CD20- %B cell	B cell	Inverse variance weighted	10	0.0121766	0.0222121	0.583558
GCST90001419	CD20- %B cell	B cell	Weighted median	10	0.0401847	0.0321064	0.210713
GCST90001419	CD20- %B cell	B cell	MR Egger	10	0.0333651	0.0486662	0.512345
GCST90001419	CD20- %B cell	B cell	Simple mode	10	-0.0108726	0.0536393	0.843879
GCST90001419	CD20- %B cell	B cell	Weighted mode	10	0.0585035	0.0366581	0.14497
GCST90001420	IgD- CD38br AC	B cell	Inverse variance weighted	11	0.0198292	0.025201	0.431373
GCST90001420	IgD- CD38br AC	B cell	Weighted median	11	0.0160098	0.0342126	0.639819
GCST90001420	IgD- CD38br AC	B cell	MR Egger	11	0.0672177	0.0615678	0.303298
GCST90001420	IgD- CD38br AC	B cell	Simple mode	11	0.00590064	0.0544704	0.915879
GCST90001420	IgD- CD38br AC	B cell	Weighted mode	11	0.0101441	0.0493377	0.841224
GCST90001421	CD20- AC	B cell	Inverse variance weighted	12	0.0155847	0.0247685	0.529208
GCST90001421	CD20- AC	B cell	Weighted median	12	-0.00553131	0.0387754	0.886567
GCST90001421	CD20- AC	B cell	MR Egger	12	0.101109	0.058199	0.112978
GCST90001421	CD20- AC	B cell	Simple mode	12	-0.00533491	0.0573232	0.927524
GCST90001421	CD20- AC	B cell	Weighted mode	12	-0.00692644	0.0525755	0.897567
GCST90001422	CD20- CD38- %B cell	B cell	Inverse variance weighted	11	0.0246779	0.0258449	0.339656
GCST90001422	CD20- CD38- %B cell	B cell	Weighted median	11	0.0105601	0.0343986	0.758849
GCST90001422	CD20- CD38- %B cell	B cell	MR Egger	11	-0.0420493	0.0575434	0.483526
GCST90001422	CD20- CD38- %B cell	B cell	Simple mode	11	0.0150663	0.0465592	0.752912
GCST90001422	CD20- CD38- %B cell	B cell	Weighted mode	11	0.00235864	0.039167	0.953167
GCST90001423	CD20- CD38- AC	B cell	Inverse variance weighted	7	-0.0215359	0.0426487	0.613586
GCST90001423	CD20- CD38- AC	B cell	Weighted median	7	-0.00405044	0.0486749	0.933681
GCST90001423	CD20- CD38- AC	B cell	MR Egger	7	-0.492543	0.213849	0.0694917
GCST90001423	CD20- CD38- AC	B cell	Simple mode	7	-0.0183595	0.0760393	0.817248
GCST90001423	CD20- CD38- AC	B cell	Weighted mode	7	-0.0335826	0.0635279	0.616038
GCST90001424	IgD+ %Lymphocyte	B cell	Inverse variance weighted	7	0.0141275	0.0485655	0.771131
GCST90001424	IgD+ %Lymphocyte	B cell	Weighted median	7	-0.0101046	0.0492267	0.837363
GCST90001424	IgD+ %Lymphocyte	B cell	MR Egger	7	0.0832295	0.163155	0.631678
GCST90001424	IgD+ %Lymphocyte	B cell	Simple mode	7	-0.0593512	0.0807175	0.489892
GCST90001424	IgD+ %Lymphocyte	B cell	Weighted mode	7	-0.0343438	0.0555529	0.559152
GCST90001425	IgD- CD38br %lymphocyte	B cell	Inverse variance weighted	11	0.00269992	0.0251939	0.914657
GCST90001425	IgD- CD38br %lymphocyte	B cell	Weighted median	11	0.0259623	0.033241	0.434783
GCST90001425	IgD- CD38br %lymphocyte	B cell	MR Egger	11	0.0491844	0.0617792	0.446446
GCST90001425	IgD- CD38br %lymphocyte	B cell	Simple mode	11	0.017912	0.0469988	0.71109
GCST90001425	IgD- CD38br %lymphocyte	B cell	Weighted mode	11	0.0263762	0.0432851	0.555877
GCST90001426	IgD- CD38dim %lymphocyte	B cell	Inverse variance weighted	11	0.0168311	0.0230755	0.465762
GCST90001426	IgD- CD38dim %lymphocyte	B cell	Weighted median	11	-0.00647905	0.030442	0.831457
GCST90001426	IgD- CD38dim %lymphocyte	B cell	MR Egger	11	0.0582371	0.0432619	0.211176
GCST90001426	IgD- CD38dim %lymphocyte	B cell	Simple mode	11	-0.046446	0.059557	0.453537
GCST90001426	IgD- CD38dim %lymphocyte	B cell	Weighted mode	11	0.0685469	0.0380131	0.101514
GCST90001427	IgD- CD38- %lymphocyte	B cell	Inverse variance weighted	11	0.0182149	0.0196889	0.354895
GCST90001427	IgD- CD38- %lymphocyte	B cell	Weighted median	11	0.00519659	0.0259821	0.841475
GCST90001427	IgD- CD38- %lymphocyte	B cell	MR Egger	11	0.00412863	0.0294756	0.89169
GCST90001427	IgD- CD38- %lymphocyte	B cell	Simple mode	11	0.0051249	0.0430454	0.907587
GCST90001427	IgD- CD38- %lymphocyte	B cell	Weighted mode	11	0.00604311	0.0236211	0.803264
GCST90001428	IgD- CD38dim %B cell	B cell	Inverse variance weighted	12	0.00327699	0.028456	0.908319
GCST90001428	IgD- CD38dim %B cell	B cell	Weighted median	12	0.021935	0.0373647	0.55717
GCST90001428	IgD- CD38dim %B cell	B cell	MR Egger	12	0.0293494	0.0857346	0.73919
GCST90001428	IgD- CD38dim %B cell	B cell	Simple mode	12	0.0309103	0.0569885	0.598362
GCST90001428	IgD- CD38dim %B cell	B cell	Weighted mode	12	0.0265195	0.0535942	0.630462
GCST90001429	IgD+ CD38br %lymphocyte	B cell	Inverse variance weighted	16	0.0227655	0.0201958	0.259641
GCST90001429	IgD+ CD38br %lymphocyte	B cell	Weighted median	16	0.0205602	0.0315036	0.513995
GCST90001429	IgD+ CD38br %lymphocyte	B cell	MR Egger	16	-0.0415079	0.0499228	0.41968
GCST90001429	IgD+ CD38br %lymphocyte	B cell	Simple mode	16	0.0131575	0.0460727	0.779105
GCST90001429	IgD+ CD38br %lymphocyte	B cell	Weighted mode	16	0.0175755	0.0352957	0.625741
GCST90001430	IgD+ CD38dim %lymphocyte	B cell	Inverse variance weighted	16	-0.0112906	0.0267985	0.673525
GCST90001430	IgD+ CD38dim %lymphocyte	B cell	Weighted median	16	0.0099539	0.035145	0.777005
GCST90001430	IgD+ CD38dim %lymphocyte	B cell	MR Egger	16	-0.0193819	0.0862993	0.825543
GCST90001430	IgD+ CD38dim %lymphocyte	B cell	Simple mode	16	0.0136242	0.056482	0.812656
GCST90001430	IgD+ CD38dim %lymphocyte	B cell	Weighted mode	16	0.0136242	0.0399618	0.737885
GCST90001431	IgD+ CD38- %lymphocyte	B cell	Inverse variance weighted	9	0.00296282	0.0132845	0.823513
GCST90001431	IgD+ CD38- %lymphocyte	B cell	Weighted median	9	-0.00315445	0.00927577	0.7338
GCST90001431	IgD+ CD38- %lymphocyte	B cell	MR Egger	9	-0.0108127	0.0105101	0.337808
GCST90001431	IgD+ CD38- %lymphocyte	B cell	Simple mode	9	0.158551	0.0658216	0.042588
GCST90001431	IgD+ CD38- %lymphocyte	B cell	Weighted mode	9	-0.00404998	0.00842987	0.643782
GCST90001432	Unsw Mem %lymphocyte	B cell	Inverse variance weighted	12	0.0154024	0.0291329	0.597017
GCST90001432	Unsw Mem %lymphocyte	B cell	Weighted median	12	0.034297	0.0304538	0.260081
GCST90001432	Unsw Mem %lymphocyte	B cell	MR Egger	12	0.110669	0.0741982	0.166679
GCST90001432	Unsw Mem %lymphocyte	B cell	Simple mode	12	0.0165698	0.0642229	0.801166
GCST90001432	Unsw Mem %lymphocyte	B cell	Weighted mode	12	0.0433944	0.0398062	0.298955
GCST90001433	IgD- CD27- %lymphocyte	B cell	Inverse variance weighted	9	0.00667454	0.0313922	0.831625
GCST90001433	IgD- CD27- %lymphocyte	B cell	Weighted median	9	-0.000296735	0.0334101	0.992914
GCST90001433	IgD- CD27- %lymphocyte	B cell	MR Egger	9	0.0969157	0.0749539	0.237045
GCST90001433	IgD- CD27- %lymphocyte	B cell	Simple mode	9	-0.0471786	0.0549677	0.415702
GCST90001433	IgD- CD27- %lymphocyte	B cell	Weighted mode	9	0.00484117	0.0399355	0.906503
GCST90001434	Sw mem %lymphocyte	B cell	Inverse variance weighted	10	-0.0414196	0.0267041	0.120888
GCST90001434	Sw mem %lymphocyte	B cell	Weighted median	10	-0.0333143	0.0353964	0.346614
GCST90001434	Sw mem %lymphocyte	B cell	MR Egger	10	-0.0368736	0.0842663	0.673261
GCST90001434	Sw mem %lymphocyte	B cell	Simple mode	10	-0.0453564	0.0549161	0.430198
GCST90001434	Sw mem %lymphocyte	B cell	Weighted mode	10	-0.033745	0.0489431	0.50791
GCST90001435	PB/PC %lymphocyte	B cell	Inverse variance weighted	9	-0.0159424	0.0316024	0.613933
GCST90001435	PB/PC %lymphocyte	B cell	Weighted median	9	-0.0259351	0.0442507	0.557812
GCST90001435	PB/PC %lymphocyte	B cell	MR Egger	9	-0.124991	0.141946	0.407773
GCST90001435	PB/PC %lymphocyte	B cell	Simple mode	9	0.0106728	0.0677468	0.878724
GCST90001435	PB/PC %lymphocyte	B cell	Weighted mode	9	0.00292902	0.0664504	0.965922
GCST90001436	Memory B cell %lymphocyte	B cell	Inverse variance weighted	12	-0.0191997	0.0280346	0.493434
GCST90001436	Memory B cell %lymphocyte	B cell	Weighted median	12	-0.0104614	0.0339977	0.758304
GCST90001436	Memory B cell %lymphocyte	B cell	MR Egger	12	0.0338265	0.106908	0.758199
GCST90001436	Memory B cell %lymphocyte	B cell	Simple mode	12	-0.0132501	0.0537673	0.809885
GCST90001436	Memory B cell %lymphocyte	B cell	Weighted mode	12	-0.00742042	0.0478686	0.879616
GCST90001437	Naive-mature B cell %lymphocyte	B cell	Inverse variance weighted	11	0.0146499	0.0241622	0.544304
GCST90001437	Naive-mature B cell %lymphocyte	B cell	Weighted median	11	0.00568522	0.0321713	0.85973
GCST90001437	Naive-mature B cell %lymphocyte	B cell	MR Egger	11	-0.0472432	0.0608208	0.457228
GCST90001437	Naive-mature B cell %lymphocyte	B cell	Simple mode	11	0.00338856	0.038834	0.932189
GCST90001437	Naive-mature B cell %lymphocyte	B cell	Weighted mode	11	0.00477453	0.0349434	0.89403
GCST90001438	IgD- CD38dim AC	B cell	Inverse variance weighted	5	-0.026827	0.0440812	0.542802
GCST90001438	IgD- CD38dim AC	B cell	Weighted median	5	-0.0149737	0.0553121	0.786612
GCST90001438	IgD- CD38dim AC	B cell	MR Egger	5	-0.0631447	0.312102	0.852609
GCST90001438	IgD- CD38dim AC	B cell	Simple mode	5	-0.0301264	0.0830621	0.735183
GCST90001438	IgD- CD38dim AC	B cell	Weighted mode	5	-0.0128894	0.0724433	0.86743
GCST90001439	IgD+ CD24+ %lymphocyte	B cell	Inverse variance weighted	8	-0.0595632	0.0368438	0.105955
GCST90001439	IgD+ CD24+ %lymphocyte	B cell	Weighted median	8	-0.0419439	0.0413948	0.310934
GCST90001439	IgD+ CD24+ %lymphocyte	B cell	MR Egger	8	0.0180218	0.124208	0.889388
GCST90001439	IgD+ CD24+ %lymphocyte	B cell	Simple mode	8	0.0139748	0.070106	0.847665
GCST90001439	IgD+ CD24+ %lymphocyte	B cell	Weighted mode	8	0.000808342	0.064273	0.990316
GCST90001440	IgD- CD24- %lymphocyte	B cell	Inverse variance weighted	14	-0.00515696	0.0186946	0.782661
GCST90001440	IgD- CD24- %lymphocyte	B cell	Weighted median	14	-0.00668256	0.026154	0.79833
GCST90001440	IgD- CD24- %lymphocyte	B cell	MR Egger	14	0.0615636	0.039746	0.147358
GCST90001440	IgD- CD24- %lymphocyte	B cell	Simple mode	14	-0.0563972	0.0462618	0.244469
GCST90001440	IgD- CD24- %lymphocyte	B cell	Weighted mode	14	0.0254416	0.0315959	0.435175
GCST90001441	IgD+ CD24- %lymphocyte	B cell	Inverse variance weighted	9	0.0333169	0.0443652	0.452671
GCST90001441	IgD+ CD24- %lymphocyte	B cell	Weighted median	9	0.02798	0.0466895	0.548988
GCST90001441	IgD+ CD24- %lymphocyte	B cell	MR Egger	9	0.209111	0.213598	0.360199
GCST90001441	IgD+ CD24- %lymphocyte	B cell	Simple mode	9	0.0200501	0.0695634	0.780499
GCST90001441	IgD+ CD24- %lymphocyte	B cell	Weighted mode	9	0.0290197	0.0641744	0.663134
GCST90001442	CD24+ CD27+ %lymphocyte	B cell	Inverse variance weighted	12	-0.00111746	0.00940845	0.905456
GCST90001442	CD24+ CD27+ %lymphocyte	B cell	Weighted median	12	-0.00371321	0.00968151	0.701322
GCST90001442	CD24+ CD27+ %lymphocyte	B cell	MR Egger	12	-0.00456879	0.0106995	0.678419
GCST90001442	CD24+ CD27+ %lymphocyte	B cell	Simple mode	12	-0.00876406	0.0339796	0.80123
GCST90001442	CD24+ CD27+ %lymphocyte	B cell	Weighted mode	12	-0.00351068	0.00854925	0.689221
GCST90001443	CD20- %lymphocyte	B cell	Inverse variance weighted	8	-0.0164637	0.0316831	0.603316
GCST90001443	CD20- %lymphocyte	B cell	Weighted median	8	-0.00863629	0.0432457	0.841713
GCST90001443	CD20- %lymphocyte	B cell	MR Egger	8	-0.0294118	0.0748881	0.708083
GCST90001443	CD20- %lymphocyte	B cell	Simple mode	8	-0.0139429	0.0570484	0.813927
GCST90001443	CD20- %lymphocyte	B cell	Weighted mode	8	-0.0105593	0.0475422	0.830574
GCST90001444	CD20- CD38- %lymphocyte	B cell	Inverse variance weighted	12	-0.0331702	0.0248263	0.18152
GCST90001444	CD20- CD38- %lymphocyte	B cell	Weighted median	12	-0.0347136	0.0334135	0.298847
GCST90001444	CD20- CD38- %lymphocyte	B cell	MR Egger	12	-0.0600678	0.058184	0.326217
GCST90001444	CD20- CD38- %lymphocyte	B cell	Simple mode	12	-0.0643271	0.0491119	0.216956
GCST90001444	CD20- CD38- %lymphocyte	B cell	Weighted mode	12	-0.0353477	0.041901	0.416861
GCST90001445	IgD- CD38- %B cell	B cell	Inverse variance weighted	3	-0.00200012	0.0597234	0.973284
GCST90001445	IgD- CD38- %B cell	B cell	Weighted median	3	-0.0031564	0.0582183	0.956763
GCST90001445	IgD- CD38- %B cell	B cell	MR Egger	3	-0.536305	0.318832	0.34146
GCST90001445	IgD- CD38- %B cell	B cell	Simple mode	3	0.0505205	0.0789753	0.587866
GCST90001445	IgD- CD38- %B cell	B cell	Weighted mode	3	-0.00174066	0.0710336	0.982675
GCST90001446	IgD- CD38- AC	B cell	Inverse variance weighted	3	0.0914472	0.0541215	0.0910918
GCST90001446	IgD- CD38- AC	B cell	Weighted median	3	0.0993828	0.0664489	0.134751
GCST90001446	IgD- CD38- AC	B cell	MR Egger	3	-0.244557	0.272577	0.53446
GCST90001446	IgD- CD38- AC	B cell	Simple mode	3	0.148657	0.0951274	0.258542
GCST90001446	IgD- CD38- AC	B cell	Weighted mode	3	0.146041	0.0942784	0.261484
GCST90001447	IgD+ CD38br %B cell	B cell	Inverse variance weighted	9	0.00411965	0.059159	0.944483
GCST90001447	IgD+ CD38br %B cell	B cell	Weighted median	9	0.0255224	0.0478229	0.593558
GCST90001447	IgD+ CD38br %B cell	B cell	MR Egger	9	-0.143238	0.147619	0.364213
GCST90001447	IgD+ CD38br %B cell	B cell	Simple mode	9	0.0477311	0.0691627	0.509635
GCST90001447	IgD+ CD38br %B cell	B cell	Weighted mode	9	0.0286763	0.0564575	0.62521
GCST90001448	CD11c+ monocyte AC	cDC	Inverse variance weighted	5	0.0355283	0.0360532	0.324407
GCST90001448	CD11c+ monocyte AC	cDC	Weighted median	5	0.0484711	0.0319368	0.129086
GCST90001448	CD11c+ monocyte AC	cDC	MR Egger	5	0.100164	0.0425891	0.100136
GCST90001448	CD11c+ monocyte AC	cDC	Simple mode	5	0.0506248	0.0395137	0.269359
GCST90001448	CD11c+ monocyte AC	cDC	Weighted mode	5	0.0564369	0.0327007	0.159452
GCST90001449	CD11c+ monocyte %monocyte	cDC	Inverse variance weighted	10	0.0221828	0.0349967	0.526175
GCST90001449	CD11c+ monocyte %monocyte	cDC	Weighted median	10	-0.0030247	0.0347527	0.930644
GCST90001449	CD11c+ monocyte %monocyte	cDC	MR Egger	10	0.0327842	0.0935302	0.734999
GCST90001449	CD11c+ monocyte %monocyte	cDC	Simple mode	10	-0.0124626	0.0585117	0.836079
GCST90001449	CD11c+ monocyte %monocyte	cDC	Weighted mode	10	-0.00668738	0.0486171	0.893623
GCST90001450	CD62L- monocyte AC	cDC	Inverse variance weighted	9	0.0427818	0.0314321	0.173487
GCST90001450	CD62L- monocyte AC	cDC	Weighted median	9	0.0386956	0.0390738	0.322016
GCST90001450	CD62L- monocyte AC	cDC	MR Egger	9	-0.0340939	0.110084	0.765799
GCST90001450	CD62L- monocyte AC	cDC	Simple mode	9	0.12427	0.0786288	0.152657
GCST90001450	CD62L- monocyte AC	cDC	Weighted mode	9	-0.0375341	0.0597085	0.547121
GCST90001451	CD62L- monocyte %monocyte	cDC	Inverse variance weighted	13	0.0132634	0.0214582	0.536505
GCST90001451	CD62L- monocyte %monocyte	cDC	Weighted median	13	0.0290632	0.0263049	0.269221
GCST90001451	CD62L- monocyte %monocyte	cDC	MR Egger	13	-0.00398202	0.0555908	0.944181
GCST90001451	CD62L- monocyte %monocyte	cDC	Simple mode	13	0.039717	0.0439732	0.384188
GCST90001451	CD62L- monocyte %monocyte	cDC	Weighted mode	13	0.0320679	0.0403111	0.441769
GCST90001452	CD11c+ CD62L- monocyte AC	cDC	Inverse variance weighted	9	0.045509	0.0250903	0.0697072
GCST90001452	CD11c+ CD62L- monocyte AC	cDC	Weighted median	9	0.0723455	0.0343671	0.0352842
GCST90001452	CD11c+ CD62L- monocyte AC	cDC	MR Egger	9	0.0770134	0.0429444	0.116012
GCST90001452	CD11c+ CD62L- monocyte AC	cDC	Simple mode	9	0.0826846	0.0532685	0.15921
GCST90001452	CD11c+ CD62L- monocyte AC	cDC	Weighted mode	9	0.0795967	0.0399995	0.0817807
GCST90001453	CD11c+ CD62L- monocyte %monocyte	cDC	Inverse variance weighted	8	0.0469558	0.0503276	0.350818
GCST90001453	CD11c+ CD62L- monocyte %monocyte	cDC	Weighted median	8	0.0770415	0.0488429	0.114719
GCST90001453	CD11c+ CD62L- monocyte %monocyte	cDC	MR Egger	8	0.100451	0.158239	0.548983
GCST90001453	CD11c+ CD62L- monocyte %monocyte	cDC	Simple mode	8	0.106998	0.0829902	0.238264
GCST90001453	CD11c+ CD62L- monocyte %monocyte	cDC	Weighted mode	8	0.115754	0.0733526	0.158562
GCST90001454	CD62L- HLA DR++ monocyte AC	cDC	Inverse variance weighted	9	-0.00150289	0.0294234	0.959263
GCST90001454	CD62L- HLA DR++ monocyte AC	cDC	Weighted median	9	0.0255588	0.0387234	0.509231
GCST90001454	CD62L- HLA DR++ monocyte AC	cDC	MR Egger	9	0.0607616	0.111394	0.602373
GCST90001454	CD62L- HLA DR++ monocyte AC	cDC	Simple mode	9	0.0214709	0.0625194	0.740128
GCST90001454	CD62L- HLA DR++ monocyte AC	cDC	Weighted mode	9	0.0296828	0.0502917	0.571339
GCST90001455	CD62L- HLA DR++ monocyte %monocyte	cDC	Inverse variance weighted	5	-0.0356617	0.0317941	0.262013
GCST90001455	CD62L- HLA DR++ monocyte %monocyte	cDC	Weighted median	5	-0.0367648	0.0411381	0.371486
GCST90001455	CD62L- HLA DR++ monocyte %monocyte	cDC	MR Egger	5	0.0137516	0.0925201	0.891271
GCST90001455	CD62L- HLA DR++ monocyte %monocyte	cDC	Simple mode	5	-0.0462889	0.0546802	0.444926
GCST90001455	CD62L- HLA DR++ monocyte %monocyte	cDC	Weighted mode	5	-0.0342835	0.0441286	0.480601
GCST90001456	CD11c+ HLA DR++ monocyte AC	cDC	Inverse variance weighted	8	-0.00539046	0.0278768	0.846671
GCST90001456	CD11c+ HLA DR++ monocyte AC	cDC	Weighted median	8	-0.00611411	0.0350881	0.861669
GCST90001456	CD11c+ HLA DR++ monocyte AC	cDC	MR Egger	8	0.00141265	0.0774643	0.986042
GCST90001456	CD11c+ HLA DR++ monocyte AC	cDC	Simple mode	8	0.00578226	0.0554512	0.919875
GCST90001456	CD11c+ HLA DR++ monocyte AC	cDC	Weighted mode	8	-0.0107745	0.0508406	0.838203
GCST90001457	CD11c+ HLA DR++ monocyte %monocyte	cDC	Inverse variance weighted	9	0.0156877	0.0254943	0.538329
GCST90001457	CD11c+ HLA DR++ monocyte %monocyte	cDC	Weighted median	9	-0.00841221	0.0338309	0.803628
GCST90001457	CD11c+ HLA DR++ monocyte %monocyte	cDC	MR Egger	9	0.0725023	0.0639903	0.294517
GCST90001457	CD11c+ HLA DR++ monocyte %monocyte	cDC	Simple mode	9	-0.0210441	0.0511021	0.691296
GCST90001457	CD11c+ HLA DR++ monocyte %monocyte	cDC	Weighted mode	9	-0.019087	0.0451298	0.683481
GCST90001458	Myeloid DC AC	cDC	Inverse variance weighted	9	-0.003417	0.023614	0.884946
GCST90001458	Myeloid DC AC	cDC	Weighted median	9	-0.000840638	0.0328949	0.979612
GCST90001458	Myeloid DC AC	cDC	MR Egger	9	0.0315543	0.0500489	0.54841
GCST90001458	Myeloid DC AC	cDC	Simple mode	9	0.00801108	0.0472975	0.869705
GCST90001458	Myeloid DC AC	cDC	Weighted mode	9	0.00136155	0.0360647	0.97081
GCST90001459	Myeloid DC %DC	cDC	Inverse variance weighted	13	-0.0280083	0.0230897	0.225123
GCST90001459	Myeloid DC %DC	cDC	Weighted median	13	-0.0345566	0.0309707	0.264515
GCST90001459	Myeloid DC %DC	cDC	MR Egger	13	0.00817303	0.0654293	0.902845
GCST90001459	Myeloid DC %DC	cDC	Simple mode	13	-0.0196799	0.0481661	0.690042
GCST90001459	Myeloid DC %DC	cDC	Weighted mode	13	-0.0196799	0.0439516	0.6623
GCST90001460	Plasmacytoid DC AC	cDC	Inverse variance weighted	17	0.00561254	0.0132606	0.672114
GCST90001460	Plasmacytoid DC AC	cDC	Weighted median	17	0.00327746	0.0179122	0.854819
GCST90001460	Plasmacytoid DC AC	cDC	MR Egger	17	-0.00049467	0.0204085	0.980982
GCST90001460	Plasmacytoid DC AC	cDC	Simple mode	17	0.0393739	0.0351773	0.279536
GCST90001460	Plasmacytoid DC AC	cDC	Weighted mode	17	0.00102211	0.0166219	0.951729
GCST90001461	DC AC	cDC	Inverse variance weighted	11	0.0286751	0.0259957	0.269996
GCST90001461	DC AC	cDC	Weighted median	11	-0.0143655	0.0338259	0.671064
GCST90001461	DC AC	cDC	MR Egger	11	-0.0107729	0.0553819	0.850088
GCST90001461	DC AC	cDC	Simple mode	11	-0.033349	0.0673429	0.63115
GCST90001461	DC AC	cDC	Weighted mode	11	-0.0222708	0.0431056	0.616628
GCST90001462	CD62L- DC AC	cDC	Inverse variance weighted	7	-0.00186735	0.0314354	0.952631
GCST90001462	CD62L- DC AC	cDC	Weighted median	7	-0.019216	0.0401225	0.631987
GCST90001462	CD62L- DC AC	cDC	MR Egger	7	-0.00848067	0.0606542	0.89426
GCST90001462	CD62L- DC AC	cDC	Simple mode	7	-0.028448	0.0583725	0.643302
GCST90001462	CD62L- DC AC	cDC	Weighted mode	7	-0.0347117	0.0527657	0.535046
GCST90001463	CD62L- DC %DC	cDC	Inverse variance weighted	9	-0.0100416	0.0304924	0.741919
GCST90001463	CD62L- DC %DC	cDC	Weighted median	9	-0.0278774	0.0395954	0.481397
GCST90001463	CD62L- DC %DC	cDC	MR Egger	9	0.0168445	0.0827933	0.844569
GCST90001463	CD62L- DC %DC	cDC	Simple mode	9	-0.038996	0.0594701	0.530403
GCST90001463	CD62L- DC %DC	cDC	Weighted mode	9	-0.0417911	0.0616828	0.51719
GCST90001464	CD86+ myeloid DC AC	cDC	Inverse variance weighted	10	-0.00123877	0.0167894	0.941183
GCST90001464	CD86+ myeloid DC AC	cDC	Weighted median	10	0.000905112	0.0221535	0.96741
GCST90001464	CD86+ myeloid DC AC	cDC	MR Egger	10	-0.00932574	0.0302789	0.765953
GCST90001464	CD86+ myeloid DC AC	cDC	Simple mode	10	-0.00040027	0.0330012	0.990587
GCST90001464	CD86+ myeloid DC AC	cDC	Weighted mode	10	0.00175849	0.0224985	0.939411
GCST90001465	CD86+ myeloid DC %DC	cDC	Inverse variance weighted	8	0.00859147	0.0136939	0.5304
GCST90001465	CD86+ myeloid DC %DC	cDC	Weighted median	8	-0.000135661	0.0161788	0.99331
GCST90001465	CD86+ myeloid DC %DC	cDC	MR Egger	8	-0.00997702	0.0168719	0.575878
GCST90001465	CD86+ myeloid DC %DC	cDC	Simple mode	8	0.00358398	0.0291034	0.905452
GCST90001465	CD86+ myeloid DC %DC	cDC	Weighted mode	8	-0.000681158	0.0150985	0.965276
GCST90001466	CD86+ plasmacytoid DC AC	cDC	Inverse variance weighted	10	-0.00799699	0.0146882	0.586132
GCST90001466	CD86+ plasmacytoid DC AC	cDC	Weighted median	10	-0.00656505	0.0187104	0.725681
GCST90001466	CD86+ plasmacytoid DC AC	cDC	MR Egger	10	-0.0105728	0.0201461	0.613948
GCST90001466	CD86+ plasmacytoid DC AC	cDC	Simple mode	10	0.00583507	0.0311342	0.855491
GCST90001466	CD86+ plasmacytoid DC AC	cDC	Weighted mode	10	-0.00830046	0.0176427	0.649208
GCST90001467	CD86+ plasmacytoid DC %DC	cDC	Inverse variance weighted	13	0.000861699	0.0147263	0.953339
GCST90001467	CD86+ plasmacytoid DC %DC	cDC	Weighted median	13	-0.0106849	0.0182719	0.558698
GCST90001467	CD86+ plasmacytoid DC %DC	cDC	MR Egger	13	-0.0136023	0.0212759	0.535696
GCST90001467	CD86+ plasmacytoid DC %DC	cDC	Simple mode	13	0.0515295	0.0412704	0.235628
GCST90001467	CD86+ plasmacytoid DC %DC	cDC	Weighted mode	13	-0.00820427	0.018872	0.671472
GCST90001468	CD62L- myeloid DC AC	cDC	Inverse variance weighted	9	0.0200336	0.0215011	0.351466
GCST90001468	CD62L- myeloid DC AC	cDC	Weighted median	9	0.0352508	0.0295962	0.23363
GCST90001468	CD62L- myeloid DC AC	cDC	MR Egger	9	0.0126679	0.035946	0.734899
GCST90001468	CD62L- myeloid DC AC	cDC	Simple mode	9	0.033342	0.0443182	0.473404
GCST90001468	CD62L- myeloid DC AC	cDC	Weighted mode	9	0.0438194	0.0354252	0.25118
GCST90001469	CD62L- myeloid DC %DC	cDC	Inverse variance weighted	10	0.0179993	0.0240238	0.453719
GCST90001469	CD62L- myeloid DC %DC	cDC	Weighted median	10	-0.00267895	0.0307842	0.930653
GCST90001469	CD62L- myeloid DC %DC	cDC	MR Egger	10	0.00270657	0.0538427	0.961141
GCST90001469	CD62L- myeloid DC %DC	cDC	Simple mode	10	-0.0210385	0.0497486	0.682297
GCST90001469	CD62L- myeloid DC %DC	cDC	Weighted mode	10	-0.0226533	0.0482571	0.649927
GCST90001470	CD62L- plasmacytoid DC AC	cDC	Inverse variance weighted	15	-0.0279646	0.0150212	0.0626484
GCST90001470	CD62L- plasmacytoid DC AC	cDC	Weighted median	15	-0.0223313	0.0222343	0.315206
GCST90001470	CD62L- plasmacytoid DC AC	cDC	MR Egger	15	-0.0227799	0.0268797	0.412061
GCST90001470	CD62L- plasmacytoid DC AC	cDC	Simple mode	15	-0.0443891	0.0348806	0.223889
GCST90001470	CD62L- plasmacytoid DC AC	cDC	Weighted mode	15	-0.0227749	0.0226873	0.332482
GCST90001471	CD62L- plasmacytoid DC %DC	cDC	Inverse variance weighted	11	-0.0529535	0.0252823	0.0362167
GCST90001471	CD62L- plasmacytoid DC %DC	cDC	Weighted median	11	-0.0877737	0.0301626	0.00361408
GCST90001471	CD62L- plasmacytoid DC %DC	cDC	MR Egger	11	-0.0688201	0.0675691	0.33503
GCST90001471	CD62L- plasmacytoid DC %DC	cDC	Simple mode	11	-0.0880472	0.0589371	0.166064
GCST90001471	CD62L- plasmacytoid DC %DC	cDC	Weighted mode	11	-0.091238	0.0357208	0.028657
GCST90001472	CD62L- CD86+ myeloid DC AC	cDC	Inverse variance weighted	9	-0.00154485	0.0132066	0.90688
GCST90001472	CD62L- CD86+ myeloid DC AC	cDC	Weighted median	9	0.00106922	0.0169809	0.949794
GCST90001472	CD62L- CD86+ myeloid DC AC	cDC	MR Egger	9	0.00216365	0.0170062	0.902338
GCST90001472	CD62L- CD86+ myeloid DC AC	cDC	Simple mode	9	0.00135588	0.0265099	0.960463
GCST90001472	CD62L- CD86+ myeloid DC AC	cDC	Weighted mode	9	0.00170923	0.0156716	0.915836
GCST90001473	CD62L- CD86+ myeloid DC %DC	cDC	Inverse variance weighted	7	0.0024229	0.0145657	0.867887
GCST90001473	CD62L- CD86+ myeloid DC %DC	cDC	Weighted median	7	-0.000764671	0.0164991	0.963034
GCST90001473	CD62L- CD86+ myeloid DC %DC	cDC	MR Egger	7	0.000716726	0.017985	0.969754
GCST90001473	CD62L- CD86+ myeloid DC %DC	cDC	Simple mode	7	-0.0390113	0.0419066	0.387822
GCST90001473	CD62L- CD86+ myeloid DC %DC	cDC	Weighted mode	7	-0.00146785	0.0170363	0.934143
GCST90001474	Plasmacytoid DC %DC	cDC	Inverse variance weighted	8	0.00998979	0.0266394	0.70766
GCST90001474	Plasmacytoid DC %DC	cDC	Weighted median	8	-0.0110868	0.0331851	0.738313
GCST90001474	Plasmacytoid DC %DC	cDC	MR Egger	8	-0.141319	0.0879038	0.159035
GCST90001474	Plasmacytoid DC %DC	cDC	Simple mode	8	0.00462001	0.0515872	0.931148
GCST90001474	Plasmacytoid DC %DC	cDC	Weighted mode	8	-0.0148316	0.0394272	0.717927
GCST90001475	HLA DR++ monocyte %monocyte	TBNK	Inverse variance weighted	9	-0.0040224	0.0280078	0.885803
GCST90001475	HLA DR++ monocyte %monocyte	TBNK	Weighted median	9	0.00757586	0.0371372	0.838356
GCST90001475	HLA DR++ monocyte %monocyte	TBNK	MR Egger	9	-0.0356526	0.0733223	0.641646
GCST90001475	HLA DR++ monocyte %monocyte	TBNK	Simple mode	9	0.014502	0.0629531	0.823592
GCST90001475	HLA DR++ monocyte %monocyte	TBNK	Weighted mode	9	0.0234505	0.0634386	0.721232
GCST90001477	HLA DR++ monocyte AC	TBNK	Inverse variance weighted	8	-0.0564374	0.034474	0.10161
GCST90001477	HLA DR++ monocyte AC	TBNK	Weighted median	8	-0.0547942	0.044898	0.222308
GCST90001477	HLA DR++ monocyte AC	TBNK	MR Egger	8	-0.135834	0.133671	0.348754
GCST90001477	HLA DR++ monocyte AC	TBNK	Simple mode	8	-0.0568843	0.0641944	0.404961
GCST90001477	HLA DR++ monocyte AC	TBNK	Weighted mode	8	-0.0578796	0.0685165	0.426174
GCST90001478	CD4 Treg %CD4	Treg	Inverse variance weighted	10	-0.0117001	0.0192438	0.543191
GCST90001478	CD4 Treg %CD4	Treg	Weighted median	10	-0.0100944	0.0244295	0.679457
GCST90001478	CD4 Treg %CD4	Treg	MR Egger	10	-0.0419002	0.0363033	0.281741
GCST90001478	CD4 Treg %CD4	Treg	Simple mode	10	0.0476341	0.0468155	0.335494
GCST90001478	CD4 Treg %CD4	Treg	Weighted mode	10	-0.00340315	0.0252336	0.895686
GCST90001479	CD4 Treg %T cell	Treg	Inverse variance weighted	12	-0.0105935	0.0121987	0.385168
GCST90001479	CD4 Treg %T cell	Treg	Weighted median	12	-0.00668403	0.0151194	0.658429
GCST90001479	CD4 Treg %T cell	Treg	MR Egger	12	0.00684313	0.0177551	0.707999
GCST90001479	CD4 Treg %T cell	Treg	Simple mode	12	-0.0408351	0.0271933	0.161334
GCST90001479	CD4 Treg %T cell	Treg	Weighted mode	12	-0.00480538	0.0141169	0.739968
GCST90001480	Resting Treg AC	Treg	Inverse variance weighted	11	0.0070208	0.0252476	0.780953
GCST90001480	Resting Treg AC	Treg	Weighted median	11	0.0369562	0.0335666	0.270905
GCST90001480	Resting Treg AC	Treg	MR Egger	11	-0.00337128	0.0854697	0.969397
GCST90001480	Resting Treg AC	Treg	Simple mode	11	0.0554154	0.0483823	0.27873
GCST90001480	Resting Treg AC	Treg	Weighted mode	11	0.047974	0.0391675	0.248704
GCST90001481	Resting Treg % CD4 Treg	Treg	Inverse variance weighted	5	0.0135289	0.0266994	0.612357
GCST90001481	Resting Treg % CD4 Treg	Treg	Weighted median	5	0.0117558	0.0302984	0.698015
GCST90001481	Resting Treg % CD4 Treg	Treg	MR Egger	5	-0.0557849	0.0827037	0.548311
GCST90001481	Resting Treg % CD4 Treg	Treg	Simple mode	5	-0.0315749	0.0440542	0.513162
GCST90001481	Resting Treg % CD4 Treg	Treg	Weighted mode	5	0.0116443	0.0326683	0.739518
GCST90001482	Resting Treg %CD4	Treg	Inverse variance weighted	9	0.00598212	0.0291171	0.83722
GCST90001482	Resting Treg %CD4	Treg	Weighted median	9	0.00688539	0.0344708	0.84168
GCST90001482	Resting Treg %CD4	Treg	MR Egger	9	-0.0577878	0.146431	0.704855
GCST90001482	Resting Treg %CD4	Treg	Simple mode	9	0.0242701	0.0573086	0.683087
GCST90001482	Resting Treg %CD4	Treg	Weighted mode	9	0.0130203	0.0371425	0.734978
GCST90001483	CD39+ resting Treg AC	Treg	Inverse variance weighted	12	-0.00655066	0.0225249	0.771191
GCST90001483	CD39+ resting Treg AC	Treg	Weighted median	12	-0.00940565	0.0265019	0.722661
GCST90001483	CD39+ resting Treg AC	Treg	MR Egger	12	0.00836147	0.0408012	0.841736
GCST90001483	CD39+ resting Treg AC	Treg	Simple mode	12	0.0161524	0.035553	0.658433
GCST90001483	CD39+ resting Treg AC	Treg	Weighted mode	12	-0.00922377	0.0295054	0.760421
GCST90001484	CD39+ resting Treg %resting Treg	Treg	Inverse variance weighted	13	-0.0108256	0.0113613	0.34067
GCST90001484	CD39+ resting Treg %resting Treg	Treg	Weighted median	13	-0.0101115	0.0119474	0.397366
GCST90001484	CD39+ resting Treg %resting Treg	Treg	MR Egger	13	-0.00578769	0.0174232	0.745995
GCST90001484	CD39+ resting Treg %resting Treg	Treg	Simple mode	13	-0.00055514	0.0308087	0.98592
GCST90001484	CD39+ resting Treg %resting Treg	Treg	Weighted mode	13	-0.00794479	0.011429	0.500207
GCST90001485	CD39+ resting Treg % CD4 Treg	Treg	Inverse variance weighted	15	-0.00484274	0.010893	0.656629
GCST90001485	CD39+ resting Treg % CD4 Treg	Treg	Weighted median	15	-0.0134306	0.0118662	0.257701
GCST90001485	CD39+ resting Treg % CD4 Treg	Treg	MR Egger	15	-0.0150784	0.016378	0.374002
GCST90001485	CD39+ resting Treg % CD4 Treg	Treg	Simple mode	15	0.00998894	0.027048	0.717427
GCST90001485	CD39+ resting Treg % CD4 Treg	Treg	Weighted mode	15	-0.0134268	0.0116021	0.266527
GCST90001486	Activated Treg AC	Treg	Inverse variance weighted	3	0.075424	0.0602322	0.210489
GCST90001486	Activated Treg AC	Treg	Weighted median	3	0.0837499	0.0744344	0.260525
GCST90001486	Activated Treg AC	Treg	MR Egger	3	0.483868	0.489682	0.503802
GCST90001486	Activated Treg AC	Treg	Simple mode	3	0.111147	0.0873561	0.331164
GCST90001486	Activated Treg AC	Treg	Weighted mode	3	0.108681	0.0910376	0.354951
GCST90001487	Activated Treg %CD4 Treg	Treg	Inverse variance weighted	12	0.0451462	0.0233335	0.0530116
GCST90001487	Activated Treg %CD4 Treg	Treg	Weighted median	12	0.0446703	0.0328952	0.174477
GCST90001487	Activated Treg %CD4 Treg	Treg	MR Egger	12	0.0101412	0.0653648	0.879791
GCST90001487	Activated Treg %CD4 Treg	Treg	Simple mode	12	0.0298222	0.050152	0.564117
GCST90001487	Activated Treg %CD4 Treg	Treg	Weighted mode	12	0.0522278	0.0428329	0.248217
GCST90001488	Activated Treg %CD4	Treg	Inverse variance weighted	10	-0.000535299	0.0281529	0.98483
GCST90001488	Activated Treg %CD4	Treg	Weighted median	10	-0.018961	0.0369377	0.607726
GCST90001488	Activated Treg %CD4	Treg	MR Egger	10	-0.0667289	0.0625663	0.317309
GCST90001488	Activated Treg %CD4	Treg	Simple mode	10	0.0398083	0.0554532	0.49105
GCST90001488	Activated Treg %CD4	Treg	Weighted mode	10	-0.0180777	0.0436031	0.688145
GCST90001489	CD39+ activated Treg AC	Treg	Inverse variance weighted	17	-0.0108681	0.0100151	0.277849
GCST90001489	CD39+ activated Treg AC	Treg	Weighted median	17	-0.0128503	0.0120194	0.285009
GCST90001489	CD39+ activated Treg AC	Treg	MR Egger	17	-0.0182082	0.0151628	0.24843
GCST90001489	CD39+ activated Treg AC	Treg	Simple mode	17	-0.0198403	0.026284	0.46131
GCST90001489	CD39+ activated Treg AC	Treg	Weighted mode	17	-0.0148701	0.0115324	0.215583
GCST90001490	CD39+ activated Treg %activated Treg	Treg	Inverse variance weighted	2	-0.0354757	0.051332	0.489501
GCST90001491	CD39+ activated Treg %CD4 Treg	Treg	Inverse variance weighted	13	-0.00457032	0.012295	0.710101
GCST90001491	CD39+ activated Treg %CD4 Treg	Treg	Weighted median	13	-0.0112086	0.0107466	0.296956
GCST90001491	CD39+ activated Treg %CD4 Treg	Treg	MR Egger	13	-0.0143605	0.0186742	0.458085
GCST90001491	CD39+ activated Treg %CD4 Treg	Treg	Simple mode	13	-0.00203336	0.0282847	0.943874
GCST90001491	CD39+ activated Treg %CD4 Treg	Treg	Weighted mode	13	-0.0112272	0.0112759	0.339059
GCST90001492	Secreting Treg AC	Treg	Inverse variance weighted	8	-0.00651033	0.00867138	0.452783
GCST90001492	Secreting Treg AC	Treg	Weighted median	8	-0.00369053	0.00801366	0.645136
GCST90001492	Secreting Treg AC	Treg	MR Egger	8	-0.00328095	0.0119577	0.792995
GCST90001492	Secreting Treg AC	Treg	Simple mode	8	-0.00615981	0.0232687	0.798847
GCST90001492	Secreting Treg AC	Treg	Weighted mode	8	-0.00506577	0.00785672	0.539624
GCST90001493	Secreting Treg % CD4 Treg	Treg	Inverse variance weighted	10	0.00323462	0.022506	0.885719
GCST90001493	Secreting Treg % CD4 Treg	Treg	Weighted median	10	-0.00507639	0.0284762	0.858513
GCST90001493	Secreting Treg % CD4 Treg	Treg	MR Egger	10	-0.00644397	0.0636106	0.921803
GCST90001493	Secreting Treg % CD4 Treg	Treg	Simple mode	10	0.00735717	0.042648	0.866854
GCST90001493	Secreting Treg % CD4 Treg	Treg	Weighted mode	10	-0.00936058	0.0290261	0.754448
GCST90001494	Secreting Treg %CD4	Treg	Inverse variance weighted	14	-0.00363075	0.0206477	0.860418
GCST90001494	Secreting Treg %CD4	Treg	Weighted median	14	0.00991815	0.0287486	0.730098
GCST90001494	Secreting Treg %CD4	Treg	MR Egger	14	-0.0753749	0.0849645	0.39244
GCST90001494	Secreting Treg %CD4	Treg	Simple mode	14	0.00740494	0.0560068	0.896839
GCST90001494	Secreting Treg %CD4	Treg	Weighted mode	14	0.00457905	0.0533809	0.932948
GCST90001495	CD39+ secreting Treg AC	Treg	Inverse variance weighted	13	-0.0031654	0.0141509	0.823
GCST90001495	CD39+ secreting Treg AC	Treg	Weighted median	13	-0.00958369	0.0108109	0.375356
GCST90001495	CD39+ secreting Treg AC	Treg	MR Egger	13	-0.00693794	0.024531	0.782564
GCST90001495	CD39+ secreting Treg AC	Treg	Simple mode	13	0.0119884	0.0364693	0.748028
GCST90001495	CD39+ secreting Treg AC	Treg	Weighted mode	13	-0.00647185	0.0107332	0.557748
GCST90001496	CD39+ secreting Treg %secreting Treg	Treg	Inverse variance weighted	13	0.00607857	0.0134999	0.652518
GCST90001496	CD39+ secreting Treg %secreting Treg	Treg	Weighted median	13	0.0089425	0.018124	0.621726
GCST90001496	CD39+ secreting Treg %secreting Treg	Treg	MR Egger	13	-0.0141052	0.0224239	0.542174
GCST90001496	CD39+ secreting Treg %secreting Treg	Treg	Simple mode	13	0.0120919	0.0295911	0.690007
GCST90001496	CD39+ secreting Treg %secreting Treg	Treg	Weighted mode	13	-0.011578	0.0201997	0.577108
GCST90001497	CD39+ secreting Treg %CD4 Treg	Treg	Inverse variance weighted	7	0.0219869	0.0277323	0.42788
GCST90001497	CD39+ secreting Treg %CD4 Treg	Treg	Weighted median	7	0.00962316	0.033704	0.775246
GCST90001497	CD39+ secreting Treg %CD4 Treg	Treg	MR Egger	7	0.0159519	0.0560625	0.787406
GCST90001497	CD39+ secreting Treg %CD4 Treg	Treg	Simple mode	7	0.00912661	0.0509313	0.863683
GCST90001497	CD39+ secreting Treg %CD4 Treg	Treg	Weighted mode	7	0.00403493	0.0483385	0.936191
GCST90001498	Activated & resting Treg AC	Treg	Inverse variance weighted	7	-0.0221999	0.0217583	0.307588
GCST90001498	Activated & resting Treg AC	Treg	Weighted median	7	-0.032253	0.0281726	0.252277
GCST90001498	Activated & resting Treg AC	Treg	MR Egger	7	-0.0633491	0.0354512	0.133993
GCST90001498	Activated & resting Treg AC	Treg	Simple mode	7	-0.0306015	0.0510105	0.570515
GCST90001498	Activated & resting Treg AC	Treg	Weighted mode	7	-0.0408641	0.0278803	0.193085
GCST90001499	Activated & resting Treg % CD4 Treg	Treg	Inverse variance weighted	10	-0.00318384	0.0224944	0.887444
GCST90001499	Activated & resting Treg % CD4 Treg	Treg	Weighted median	10	0.0050096	0.0284572	0.860263
GCST90001499	Activated & resting Treg % CD4 Treg	Treg	MR Egger	10	0.00680435	0.0636222	0.917463
GCST90001499	Activated & resting Treg % CD4 Treg	Treg	Simple mode	10	-0.00747241	0.0446925	0.870912
GCST90001499	Activated & resting Treg % CD4 Treg	Treg	Weighted mode	10	0.00924869	0.0302877	0.767035
GCST90001500	Activated & resting Treg %CD4+	Treg	Inverse variance weighted	10	-0.0152441	0.0208941	0.46564
GCST90001500	Activated & resting Treg %CD4+	Treg	Weighted median	10	-0.0168104	0.0282916	0.552389
GCST90001500	Activated & resting Treg %CD4+	Treg	MR Egger	10	-0.0176719	0.0404391	0.673667
GCST90001500	Activated & resting Treg %CD4+	Treg	Simple mode	10	-0.0418828	0.0441109	0.367171
GCST90001500	Activated & resting Treg %CD4+	Treg	Weighted mode	10	0.030093	0.0366017	0.432219
GCST90001501	Activated & secreting Treg AC	Treg	Inverse variance weighted	5	-0.0120581	0.059464	0.839307
GCST90001501	Activated & secreting Treg AC	Treg	Weighted median	5	-0.00586206	0.061739	0.924355
GCST90001501	Activated & secreting Treg AC	Treg	MR Egger	5	-0.206526	0.13237	0.216618
GCST90001501	Activated & secreting Treg AC	Treg	Simple mode	5	0.0802149	0.106497	0.493229
GCST90001501	Activated & secreting Treg AC	Treg	Weighted mode	5	0.0832343	0.115007	0.50929
GCST90001502	Activated & secreting Treg %CD4 Treg	Treg	Inverse variance weighted	8	-0.011194	0.0248181	0.65196
GCST90001502	Activated & secreting Treg %CD4 Treg	Treg	Weighted median	8	-0.012243	0.0305275	0.688385
GCST90001502	Activated & secreting Treg %CD4 Treg	Treg	MR Egger	8	0.00254005	0.0701792	0.972302
GCST90001502	Activated & secreting Treg %CD4 Treg	Treg	Simple mode	8	0.036315	0.0434019	0.430388
GCST90001502	Activated & secreting Treg %CD4 Treg	Treg	Weighted mode	8	-0.0127453	0.0324025	0.705771
GCST90001503	Activated & secreting Treg %CD4+	Treg	Inverse variance weighted	12	0.0192487	0.0245946	0.433838
GCST90001503	Activated & secreting Treg %CD4+	Treg	Weighted median	12	0.0202153	0.0330649	0.540946
GCST90001503	Activated & secreting Treg %CD4+	Treg	MR Egger	12	-0.0113358	0.091919	0.904294
GCST90001503	Activated & secreting Treg %CD4+	Treg	Simple mode	12	0.0406433	0.058153	0.499124
GCST90001503	Activated & secreting Treg %CD4+	Treg	Weighted mode	12	-0.00781396	0.0501887	0.879096
GCST90001504	CD25hi AC	Treg	Inverse variance weighted	5	-0.00194663	0.00774735	0.80161
GCST90001504	CD25hi AC	Treg	Weighted median	5	-0.003366	0.00856059	0.694174
GCST90001504	CD25hi AC	Treg	MR Egger	5	-0.00815693	0.00990559	0.470602
GCST90001504	CD25hi AC	Treg	Simple mode	5	0.00490586	0.0307167	0.880848
GCST90001504	CD25hi AC	Treg	Weighted mode	5	-0.00362337	0.00800558	0.674294
GCST90001505	CD25hi %CD4+	Treg	Inverse variance weighted	7	0.0124507	0.0310613	0.688537
GCST90001505	CD25hi %CD4+	Treg	Weighted median	7	0.0256885	0.0384699	0.50429
GCST90001505	CD25hi %CD4+	Treg	MR Egger	7	0.00505986	0.0719403	0.946654
GCST90001505	CD25hi %CD4+	Treg	Simple mode	7	0.0511172	0.0584385	0.415364
GCST90001505	CD25hi %CD4+	Treg	Weighted mode	7	0.0419744	0.0526804	0.455944
GCST90001506	CD25hi %T cell	Treg	Inverse variance weighted	7	-0.00355226	0.0278924	0.898659
GCST90001506	CD25hi %T cell	Treg	Weighted median	7	0.00552165	0.0365964	0.880071
GCST90001506	CD25hi %T cell	Treg	MR Egger	7	-0.00753422	0.0688352	0.9171
GCST90001506	CD25hi %T cell	Treg	Simple mode	7	0.0365826	0.0537265	0.521329
GCST90001506	CD25hi %T cell	Treg	Weighted mode	7	0.0159835	0.0499748	0.75994
GCST90001507	CD25hi CD45RA+ CD4 not Treg AC	Treg	Inverse variance weighted	9	0.0246723	0.0183361	0.178445
GCST90001507	CD25hi CD45RA+ CD4 not Treg AC	Treg	Weighted median	9	0.0253456	0.023629	0.283429
GCST90001507	CD25hi CD45RA+ CD4 not Treg AC	Treg	MR Egger	9	0.031671	0.0291237	0.312851
GCST90001507	CD25hi CD45RA+ CD4 not Treg AC	Treg	Simple mode	9	0.019794	0.0316015	0.548529
GCST90001507	CD25hi CD45RA+ CD4 not Treg AC	Treg	Weighted mode	9	0.0243223	0.0204802	0.269052
GCST90001508	CD25hi CD45RA+ CD4 not Treg %CD4+	Treg	Inverse variance weighted	11	0.00636695	0.0333185	0.848452
GCST90001508	CD25hi CD45RA+ CD4 not Treg %CD4+	Treg	Weighted median	11	-0.00568388	0.0291636	0.845474
GCST90001508	CD25hi CD45RA+ CD4 not Treg %CD4+	Treg	MR Egger	11	-0.0743956	0.107879	0.507822
GCST90001508	CD25hi CD45RA+ CD4 not Treg %CD4+	Treg	Simple mode	11	-0.0134514	0.0403462	0.745718
GCST90001508	CD25hi CD45RA+ CD4 not Treg %CD4+	Treg	Weighted mode	11	-0.015421	0.0359694	0.677211
GCST90001509	CD25hi CD45RA+ CD4 not Treg %T cell	Treg	Inverse variance weighted	7	0.0209105	0.0262992	0.426556
GCST90001509	CD25hi CD45RA+ CD4 not Treg %T cell	Treg	Weighted median	7	0.0262343	0.0241508	0.277359
GCST90001509	CD25hi CD45RA+ CD4 not Treg %T cell	Treg	MR Egger	7	0.0308045	0.0381012	0.455538
GCST90001509	CD25hi CD45RA+ CD4 not Treg %T cell	Treg	Simple mode	7	0.0159273	0.0372471	0.683854
GCST90001509	CD25hi CD45RA+ CD4 not Treg %T cell	Treg	Weighted mode	7	0.0241554	0.0221552	0.317428
GCST90001510	CD25hi CD45RA- CD4 not Treg AC	Treg	Inverse variance weighted	3	0.0158167	0.0455862	0.72862
GCST90001510	CD25hi CD45RA- CD4 not Treg AC	Treg	Weighted median	3	0.0175517	0.0514785	0.73314
GCST90001510	CD25hi CD45RA- CD4 not Treg AC	Treg	MR Egger	3	0.0487464	0.0840977	0.665575
GCST90001510	CD25hi CD45RA- CD4 not Treg AC	Treg	Simple mode	3	-0.00494146	0.0629132	0.944546
GCST90001510	CD25hi CD45RA- CD4 not Treg AC	Treg	Weighted mode	3	0.0268842	0.0531816	0.663404
GCST90001511	CD25hi CD45RA- CD4 not Treg %CD4+	Treg	Inverse variance weighted	7	0.0232655	0.0406123	0.566734
GCST90001511	CD25hi CD45RA- CD4 not Treg %CD4+	Treg	Weighted median	7	0.00738774	0.0406773	0.855882
GCST90001511	CD25hi CD45RA- CD4 not Treg %CD4+	Treg	MR Egger	7	0.0841219	0.0852587	0.369115
GCST90001511	CD25hi CD45RA- CD4 not Treg %CD4+	Treg	Simple mode	7	-0.0117922	0.0586886	0.847393
GCST90001511	CD25hi CD45RA- CD4 not Treg %CD4+	Treg	Weighted mode	7	0.0183731	0.0470155	0.709452
GCST90001512	CD25hi CD45RA- CD4 not Treg %T cell	Treg	Inverse variance weighted	8	0.0173146	0.0264338	0.512457
GCST90001512	CD25hi CD45RA- CD4 not Treg %T cell	Treg	Weighted median	8	0.0153238	0.033066	0.643056
GCST90001512	CD25hi CD45RA- CD4 not Treg %T cell	Treg	MR Egger	8	-0.0249408	0.060638	0.695135
GCST90001512	CD25hi CD45RA- CD4 not Treg %T cell	Treg	Simple mode	8	0.0225498	0.0454159	0.634739
GCST90001512	CD25hi CD45RA- CD4 not Treg %T cell	Treg	Weighted mode	8	0.0149223	0.0386914	0.71119
GCST90001513	CD4 Treg AC	Treg	Inverse variance weighted	7	-0.000318359	0.0465801	0.994547
GCST90001513	CD4 Treg AC	Treg	Weighted median	7	0.0372946	0.0522961	0.475757
GCST90001513	CD4 Treg AC	Treg	MR Egger	7	-0.151435	0.189747	0.461028
GCST90001513	CD4 Treg AC	Treg	Simple mode	7	0.0838596	0.0936701	0.405127
GCST90001513	CD4 Treg AC	Treg	Weighted mode	7	0.0794903	0.0859828	0.390896
GCST90001514	HSC AC	Myeloid cell	Inverse variance weighted	10	0.0222398	0.0252666	0.378748
GCST90001514	HSC AC	Myeloid cell	Weighted median	10	0.0402469	0.028915	0.163952
GCST90001514	HSC AC	Myeloid cell	MR Egger	10	0.0835032	0.0549417	0.167036
GCST90001514	HSC AC	Myeloid cell	Simple mode	10	0.0375517	0.0489444	0.462595
GCST90001514	HSC AC	Myeloid cell	Weighted mode	10	0.065517	0.0314155	0.0666684
GCST90001515	Im MDSC AC	Myeloid cell	Inverse variance weighted	13	-0.010058	0.0148509	0.498238
GCST90001515	Im MDSC AC	Myeloid cell	Weighted median	13	-0.0129152	0.019189	0.500913
GCST90001515	Im MDSC AC	Myeloid cell	MR Egger	13	0.00203432	0.0341454	0.95356
GCST90001515	Im MDSC AC	Myeloid cell	Simple mode	13	-0.0264684	0.0299023	0.39346
GCST90001515	Im MDSC AC	Myeloid cell	Weighted mode	13	-0.0136507	0.022521	0.55572
GCST90001516	Im MDSC %CD33dim HLA DR- CD66b-	Myeloid cell	Inverse variance weighted	11	0.00695258	0.0212466	0.743492
GCST90001516	Im MDSC %CD33dim HLA DR- CD66b-	Myeloid cell	Weighted median	11	-0.0123529	0.0249428	0.620424
GCST90001516	Im MDSC %CD33dim HLA DR- CD66b-	Myeloid cell	MR Egger	11	0.017434	0.0518281	0.744294
GCST90001516	Im MDSC %CD33dim HLA DR- CD66b-	Myeloid cell	Simple mode	11	-0.0313609	0.0392693	0.443069
GCST90001516	Im MDSC %CD33dim HLA DR- CD66b-	Myeloid cell	Weighted mode	11	-0.0227684	0.0319859	0.492844
GCST90001517	CD33br HLA DR+ AC	Myeloid cell	Inverse variance weighted	13	-0.0256316	0.0187781	0.172261
GCST90001517	CD33br HLA DR+ AC	Myeloid cell	Weighted median	13	-0.0364182	0.023149	0.115671
GCST90001517	CD33br HLA DR+ AC	Myeloid cell	MR Egger	13	0.031442	0.0565005	0.589017
GCST90001517	CD33br HLA DR+ AC	Myeloid cell	Simple mode	13	-0.0634057	0.0443582	0.178402
GCST90001517	CD33br HLA DR+ AC	Myeloid cell	Weighted mode	13	-0.043699	0.0300892	0.172056
GCST90001518	CD33br HLA DR+ CD14- AC	Myeloid cell	Inverse variance weighted	9	-0.02821	0.0202735	0.164081
GCST90001518	CD33br HLA DR+ CD14- AC	Myeloid cell	Weighted median	9	-0.0351416	0.0272746	0.197593
GCST90001518	CD33br HLA DR+ CD14- AC	Myeloid cell	MR Egger	9	-0.0560811	0.0645427	0.4137
GCST90001518	CD33br HLA DR+ CD14- AC	Myeloid cell	Simple mode	9	0.0135114	0.0377771	0.729849
GCST90001518	CD33br HLA DR+ CD14- AC	Myeloid cell	Weighted mode	9	-0.0405484	0.0317501	0.237381
GCST90001519	CD33br HLA DR+ CD14- %CD33br HLA DR+	Myeloid cell	Inverse variance weighted	8	0.0084818	0.025427	0.7387
GCST90001519	CD33br HLA DR+ CD14- %CD33br HLA DR+	Myeloid cell	Weighted median	8	-0.00715603	0.0348397	0.837261
GCST90001519	CD33br HLA DR+ CD14- %CD33br HLA DR+	Myeloid cell	MR Egger	8	0.0180873	0.106491	0.870711
GCST90001519	CD33br HLA DR+ CD14- %CD33br HLA DR+	Myeloid cell	Simple mode	8	0.0018855	0.0527795	0.9725
GCST90001519	CD33br HLA DR+ CD14- %CD33br HLA DR+	Myeloid cell	Weighted mode	8	-0.0115331	0.051382	0.828812
GCST90001520	CD33br HLA DR+ CD14dim AC	Myeloid cell	Inverse variance weighted	9	-0.00144379	0.0171142	0.932769
GCST90001520	CD33br HLA DR+ CD14dim AC	Myeloid cell	Weighted median	9	0.00465174	0.0240009	0.846321
GCST90001520	CD33br HLA DR+ CD14dim AC	Myeloid cell	MR Egger	9	0.000256265	0.0377035	0.994767
GCST90001520	CD33br HLA DR+ CD14dim AC	Myeloid cell	Simple mode	9	0.0167955	0.0349341	0.643548
GCST90001520	CD33br HLA DR+ CD14dim AC	Myeloid cell	Weighted mode	9	0.00785287	0.0290895	0.794028
GCST90001521	CD33br HLA DR+ CD14dim %CD33br HLA DR+	Myeloid cell	Inverse variance weighted	15	-0.0176958	0.0155848	0.256187
GCST90001521	CD33br HLA DR+ CD14dim %CD33br HLA DR+	Myeloid cell	Weighted median	15	-0.0238976	0.0215915	0.268377
GCST90001521	CD33br HLA DR+ CD14dim %CD33br HLA DR+	Myeloid cell	MR Egger	15	-0.0328421	0.0459627	0.487528
GCST90001521	CD33br HLA DR+ CD14dim %CD33br HLA DR+	Myeloid cell	Simple mode	15	0.000887845	0.0284462	0.975542
GCST90001521	CD33br HLA DR+ CD14dim %CD33br HLA DR+	Myeloid cell	Weighted mode	15	-0.0211509	0.0226252	0.365716
GCST90001522	CD33- HLA DR- AC	Myeloid cell	Inverse variance weighted	8	-0.0417251	0.0324662	0.198727
GCST90001522	CD33- HLA DR- AC	Myeloid cell	Weighted median	8	-0.0649734	0.033664	0.0535997
GCST90001522	CD33- HLA DR- AC	Myeloid cell	MR Egger	8	-0.0986081	0.135548	0.494331
GCST90001522	CD33- HLA DR- AC	Myeloid cell	Simple mode	8	-0.109313	0.0624691	0.123617
GCST90001522	CD33- HLA DR- AC	Myeloid cell	Weighted mode	8	-0.0982905	0.0591781	0.140685
GCST90001523	CD33- HLA DR+ AC	Myeloid cell	Inverse variance weighted	10	-0.00989837	0.0134225	0.460851
GCST90001523	CD33- HLA DR+ AC	Myeloid cell	Weighted median	10	-0.0188386	0.017768	0.289029
GCST90001523	CD33- HLA DR+ AC	Myeloid cell	MR Egger	10	-0.0238362	0.0184443	0.232317
GCST90001523	CD33- HLA DR+ AC	Myeloid cell	Simple mode	10	0.00359554	0.0283541	0.90188
GCST90001523	CD33- HLA DR+ AC	Myeloid cell	Weighted mode	10	-0.0206017	0.0174568	0.268189
GCST90001524	Gr MDSC AC	Myeloid cell	Inverse variance weighted	13	-0.0173236	0.0156261	0.267589
GCST90001524	Gr MDSC AC	Myeloid cell	Weighted median	13	-0.0260196	0.0221683	0.240502
GCST90001524	Gr MDSC AC	Myeloid cell	MR Egger	13	0.00793215	0.0291805	0.790787
GCST90001524	Gr MDSC AC	Myeloid cell	Simple mode	13	-0.0368992	0.0359206	0.324568
GCST90001524	Gr MDSC AC	Myeloid cell	Weighted mode	13	-0.0289352	0.0322637	0.387446
GCST90001525	CD33dim HLA DR+ CD11b+ AC	Myeloid cell	Inverse variance weighted	14	0.00895787	0.0156168	0.566234
GCST90001525	CD33dim HLA DR+ CD11b+ AC	Myeloid cell	Weighted median	14	0.0173916	0.0191673	0.364216
GCST90001525	CD33dim HLA DR+ CD11b+ AC	Myeloid cell	MR Egger	14	0.0363381	0.0358914	0.331304
GCST90001525	CD33dim HLA DR+ CD11b+ AC	Myeloid cell	Simple mode	14	0.0209613	0.0308272	0.508459
GCST90001525	CD33dim HLA DR+ CD11b+ AC	Myeloid cell	Weighted mode	14	0.0162736	0.0269583	0.556458
GCST90001526	CD33dim HLA DR+ CD11b+ %CD33dim HLA DR+	Myeloid cell	Inverse variance weighted	12	0.00196091	0.0127672	0.877934
GCST90001526	CD33dim HLA DR+ CD11b+ %CD33dim HLA DR+	Myeloid cell	Weighted median	12	0.00601688	0.0153372	0.694833
GCST90001526	CD33dim HLA DR+ CD11b+ %CD33dim HLA DR+	Myeloid cell	MR Egger	12	0.0143858	0.0301362	0.643366
GCST90001526	CD33dim HLA DR+ CD11b+ %CD33dim HLA DR+	Myeloid cell	Simple mode	12	-0.0154802	0.0234937	0.523507
GCST90001526	CD33dim HLA DR+ CD11b+ %CD33dim HLA DR+	Myeloid cell	Weighted mode	12	0.00574956	0.015739	0.721809
GCST90001527	CD33dim HLA DR+ CD11b- AC	Myeloid cell	Inverse variance weighted	15	-0.0123366	0.0173516	0.4771
GCST90001527	CD33dim HLA DR+ CD11b- AC	Myeloid cell	Weighted median	15	-0.0128526	0.022852	0.573824
GCST90001527	CD33dim HLA DR+ CD11b- AC	Myeloid cell	MR Egger	15	0.00984261	0.0479225	0.840452
GCST90001527	CD33dim HLA DR+ CD11b- AC	Myeloid cell	Simple mode	15	-0.0136798	0.034141	0.694701
GCST90001527	CD33dim HLA DR+ CD11b- AC	Myeloid cell	Weighted mode	15	-0.0119967	0.0345587	0.73365
GCST90001528	CD33dim HLA DR+ CD11b- %CD33dim HLA DR+	Myeloid cell	Inverse variance weighted	14	0.00397034	0.0113051	0.725438
GCST90001528	CD33dim HLA DR+ CD11b- %CD33dim HLA DR+	Myeloid cell	Weighted median	14	-0.00532423	0.0150426	0.723382
GCST90001528	CD33dim HLA DR+ CD11b- %CD33dim HLA DR+	Myeloid cell	MR Egger	14	-0.0245837	0.0229312	0.30478
GCST90001528	CD33dim HLA DR+ CD11b- %CD33dim HLA DR+	Myeloid cell	Simple mode	14	0.028831	0.0224689	0.221842
GCST90001528	CD33dim HLA DR+ CD11b- %CD33dim HLA DR+	Myeloid cell	Weighted mode	14	-0.00788449	0.0160828	0.632131
GCST90001529	CD66b++ myeloid cell AC	Myeloid cell	Inverse variance weighted	9	-0.00805363	0.0178312	0.651515
GCST90001529	CD66b++ myeloid cell AC	Myeloid cell	Weighted median	9	-0.00880728	0.0248242	0.72275
GCST90001529	CD66b++ myeloid cell AC	Myeloid cell	MR Egger	9	-0.0224472	0.0337587	0.527386
GCST90001529	CD66b++ myeloid cell AC	Myeloid cell	Simple mode	9	0.00490412	0.0368496	0.897413
GCST90001529	CD66b++ myeloid cell AC	Myeloid cell	Weighted mode	9	-0.00997678	0.0291885	0.741303
GCST90001530	Mo MDSC AC	Myeloid cell	Inverse variance weighted	9	-0.0217997	0.0191857	0.255855
GCST90001530	Mo MDSC AC	Myeloid cell	Weighted median	9	-0.0408562	0.0232002	0.0782337
GCST90001530	Mo MDSC AC	Myeloid cell	MR Egger	9	-0.0692644	0.0498341	0.207157
GCST90001530	Mo MDSC AC	Myeloid cell	Simple mode	9	-0.033723	0.0357	0.372504
GCST90001530	Mo MDSC AC	Myeloid cell	Weighted mode	9	-0.0434784	0.022902	0.094192
GCST90001531	CD33dim HLA DR- AC	Myeloid cell	Inverse variance weighted	8	0.0130874	0.0265406	0.621937
GCST90001531	CD33dim HLA DR- AC	Myeloid cell	Weighted median	8	0.0161879	0.0335973	0.629934
GCST90001531	CD33dim HLA DR- AC	Myeloid cell	MR Egger	8	-0.0797615	0.059684	0.229865
GCST90001531	CD33dim HLA DR- AC	Myeloid cell	Simple mode	8	0.0236966	0.0522059	0.663635
GCST90001531	CD33dim HLA DR- AC	Myeloid cell	Weighted mode	8	0.021305	0.058833	0.727943
GCST90001532	Basophil AC	Myeloid cell	Inverse variance weighted	10	-0.00243301	0.0193047	0.899706
GCST90001532	Basophil AC	Myeloid cell	Weighted median	10	-0.0231343	0.0223905	0.301502
GCST90001532	Basophil AC	Myeloid cell	MR Egger	10	-0.0317348	0.04502	0.500873
GCST90001532	Basophil AC	Myeloid cell	Simple mode	10	-0.0122087	0.0386489	0.75929
GCST90001532	Basophil AC	Myeloid cell	Weighted mode	10	-0.0226454	0.0262118	0.410054
GCST90001533	Basophil %CD33dim HLA DR- CD66b-	Myeloid cell	Inverse variance weighted	13	-0.028272	0.0143449	0.0487383
GCST90001533	Basophil %CD33dim HLA DR- CD66b-	Myeloid cell	Weighted median	13	-0.0263303	0.0188253	0.161913
GCST90001533	Basophil %CD33dim HLA DR- CD66b-	Myeloid cell	MR Egger	13	-0.0340213	0.0306927	0.291316
GCST90001533	Basophil %CD33dim HLA DR- CD66b-	Myeloid cell	Simple mode	13	-0.0296477	0.028688	0.32177
GCST90001533	Basophil %CD33dim HLA DR- CD66b-	Myeloid cell	Weighted mode	13	-0.0282394	0.0204671	0.192831
GCST90001534	CD45RA- CD4+ AC	Maturation stages of T cell	Inverse variance weighted	8	-0.0206498	0.026615	0.437825
GCST90001534	CD45RA- CD4+ AC	Maturation stages of T cell	Weighted median	8	-0.0233883	0.0367356	0.524343
GCST90001534	CD45RA- CD4+ AC	Maturation stages of T cell	MR Egger	8	-0.0793196	0.0801306	0.360457
GCST90001534	CD45RA- CD4+ AC	Maturation stages of T cell	Simple mode	8	0.0163322	0.0581869	0.787067
GCST90001534	CD45RA- CD4+ AC	Maturation stages of T cell	Weighted mode	8	-0.027442	0.0352044	0.46122
GCST90001535	CD45RA- CD4+ %CD4+	Maturation stages of T cell	Inverse variance weighted	15	0.0290504	0.0226564	0.199766
GCST90001535	CD45RA- CD4+ %CD4+	Maturation stages of T cell	Weighted median	15	0.00612116	0.0288382	0.831905
GCST90001535	CD45RA- CD4+ %CD4+	Maturation stages of T cell	MR Egger	15	0.00281044	0.0793455	0.972283
GCST90001535	CD45RA- CD4+ %CD4+	Maturation stages of T cell	Simple mode	15	0.0115153	0.0429966	0.792743
GCST90001535	CD45RA- CD4+ %CD4+	Maturation stages of T cell	Weighted mode	15	0.00910578	0.039231	0.819814
GCST90001536	CD45RA- CD4+ %T cell	Maturation stages of T cell	Inverse variance weighted	9	0.0150022	0.0218137	0.491614
GCST90001536	CD45RA- CD4+ %T cell	Maturation stages of T cell	Weighted median	9	0.0111841	0.0301649	0.710813
GCST90001536	CD45RA- CD4+ %T cell	Maturation stages of T cell	MR Egger	9	0.0122874	0.0367911	0.748179
GCST90001536	CD45RA- CD4+ %T cell	Maturation stages of T cell	Simple mode	9	0.0056603	0.0427506	0.897935
GCST90001536	CD45RA- CD4+ %T cell	Maturation stages of T cell	Weighted mode	9	0.00975658	0.0298228	0.751949
GCST90001537	CM CD4+ AC	Maturation stages of T cell	Inverse variance weighted	12	0.00961223	0.0109128	0.378413
GCST90001537	CM CD4+ AC	Maturation stages of T cell	Weighted median	12	0.0164374	0.014436	0.254853
GCST90001537	CM CD4+ AC	Maturation stages of T cell	MR Egger	12	0.0175089	0.0131079	0.211235
GCST90001537	CM CD4+ AC	Maturation stages of T cell	Simple mode	12	0.0123352	0.0458017	0.79267
GCST90001537	CM CD4+ AC	Maturation stages of T cell	Weighted mode	12	0.0169037	0.0125292	0.204405
GCST90001538	CM CD4+ %CD4+	Maturation stages of T cell	Inverse variance weighted	18	0.0210108	0.018932	0.267086
GCST90001538	CM CD4+ %CD4+	Maturation stages of T cell	Weighted median	18	0.00998783	0.0220721	0.650902
GCST90001538	CM CD4+ %CD4+	Maturation stages of T cell	MR Egger	18	-0.0132344	0.0412953	0.75275
GCST90001538	CM CD4+ %CD4+	Maturation stages of T cell	Simple mode	18	0.019567	0.0341545	0.574216
GCST90001538	CM CD4+ %CD4+	Maturation stages of T cell	Weighted mode	18	0.0126121	0.0241668	0.608489
GCST90001539	CM CD4+ %T cell	Maturation stages of T cell	Inverse variance weighted	14	-0.0227238	0.0284941	0.425166
GCST90001539	CM CD4+ %T cell	Maturation stages of T cell	Weighted median	14	-0.0459713	0.0356725	0.197501
GCST90001539	CM CD4+ %T cell	Maturation stages of T cell	MR Egger	14	-0.212827	0.113415	0.0851052
GCST90001539	CM CD4+ %T cell	Maturation stages of T cell	Simple mode	14	-0.0688583	0.0711103	0.350551
GCST90001539	CM CD4+ %T cell	Maturation stages of T cell	Weighted mode	14	-0.0820252	0.0557361	0.1649
GCST90001540	Naive CD4+ AC	Maturation stages of T cell	Inverse variance weighted	9	0.033022	0.0277994	0.234886
GCST90001540	Naive CD4+ AC	Maturation stages of T cell	Weighted median	9	0.0518122	0.0394569	0.189139
GCST90001540	Naive CD4+ AC	Maturation stages of T cell	MR Egger	9	0.0344109	0.0780094	0.672435
GCST90001540	Naive CD4+ AC	Maturation stages of T cell	Simple mode	9	0.0628598	0.052173	0.262697
GCST90001540	Naive CD4+ AC	Maturation stages of T cell	Weighted mode	9	0.0523122	0.0409467	0.237227
GCST90001541	Naive CD4+ %CD4+	Maturation stages of T cell	Inverse variance weighted	15	-0.0163556	0.0278062	0.5564
GCST90001541	Naive CD4+ %CD4+	Maturation stages of T cell	Weighted median	15	-0.00323382	0.031545	0.918348
GCST90001541	Naive CD4+ %CD4+	Maturation stages of T cell	MR Egger	15	0.0721441	0.0839883	0.405914
GCST90001541	Naive CD4+ %CD4+	Maturation stages of T cell	Simple mode	15	-0.042174	0.0513171	0.424948
GCST90001541	Naive CD4+ %CD4+	Maturation stages of T cell	Weighted mode	15	0.00411081	0.0421823	0.923748
GCST90001542	EM CD4+ AC	Maturation stages of T cell	Inverse variance weighted	6	-0.0262832	0.028849	0.362264
GCST90001542	EM CD4+ AC	Maturation stages of T cell	Weighted median	6	-0.0298063	0.0305211	0.328776
GCST90001542	EM CD4+ AC	Maturation stages of T cell	MR Egger	6	-0.0391355	0.101097	0.71839
GCST90001542	EM CD4+ AC	Maturation stages of T cell	Simple mode	6	-0.0204556	0.0428292	0.653077
GCST90001542	EM CD4+ AC	Maturation stages of T cell	Weighted mode	6	-0.0382406	0.0336271	0.307001
GCST90001543	EM CD4+ %CD4+	Maturation stages of T cell	Inverse variance weighted	16	-0.00738803	0.0349908	0.832777
GCST90001543	EM CD4+ %CD4+	Maturation stages of T cell	Weighted median	16	-0.0510479	0.0384127	0.18387
GCST90001543	EM CD4+ %CD4+	Maturation stages of T cell	MR Egger	16	-0.147459	0.10365	0.176731
GCST90001543	EM CD4+ %CD4+	Maturation stages of T cell	Simple mode	16	-0.0464621	0.0782197	0.561368
GCST90001543	EM CD4+ %CD4+	Maturation stages of T cell	Weighted mode	16	-0.0394652	0.0480664	0.424472
GCST90001544	EM CD4+ %T cell	Maturation stages of T cell	Inverse variance weighted	11	0.0377655	0.0207313	0.0685053
GCST90001544	EM CD4+ %T cell	Maturation stages of T cell	Weighted median	11	0.0454774	0.0295081	0.123272
GCST90001544	EM CD4+ %T cell	Maturation stages of T cell	MR Egger	11	0.0328793	0.0463721	0.49626
GCST90001544	EM CD4+ %T cell	Maturation stages of T cell	Simple mode	11	0.0717966	0.0391019	0.0962046
GCST90001544	EM CD4+ %T cell	Maturation stages of T cell	Weighted mode	11	0.045684	0.0306339	0.166741
GCST90001545	TD CD4+ AC	Maturation stages of T cell	Inverse variance weighted	6	-0.0403158	0.0275015	0.142662
GCST90001545	TD CD4+ AC	Maturation stages of T cell	Weighted median	6	-0.0250818	0.0353834	0.478414
GCST90001545	TD CD4+ AC	Maturation stages of T cell	MR Egger	6	0.0938246	0.0991484	0.397577
GCST90001545	TD CD4+ AC	Maturation stages of T cell	Simple mode	6	-0.0237456	0.0453219	0.622712
GCST90001545	TD CD4+ AC	Maturation stages of T cell	Weighted mode	6	-0.0156213	0.0374001	0.693511
GCST90001546	TD CD4+ %CD4+	Maturation stages of T cell	Inverse variance weighted	11	-0.00405275	0.0313301	0.897076
GCST90001546	TD CD4+ %CD4+	Maturation stages of T cell	Weighted median	11	0.00441081	0.0412643	0.914875
GCST90001546	TD CD4+ %CD4+	Maturation stages of T cell	MR Egger	11	-0.168552	0.154833	0.304619
GCST90001546	TD CD4+ %CD4+	Maturation stages of T cell	Simple mode	11	0.0421271	0.06624	0.539074
GCST90001546	TD CD4+ %CD4+	Maturation stages of T cell	Weighted mode	11	0.0285143	0.0628816	0.659899
GCST90001547	TD CD4+ %T cell	Maturation stages of T cell	Inverse variance weighted	8	-0.0441773	0.0348037	0.204324
GCST90001547	TD CD4+ %T cell	Maturation stages of T cell	Weighted median	8	-0.0651796	0.0476842	0.171656
GCST90001547	TD CD4+ %T cell	Maturation stages of T cell	MR Egger	8	-0.215891	0.178687	0.27242
GCST90001547	TD CD4+ %T cell	Maturation stages of T cell	Simple mode	8	-0.101481	0.075817	0.222573
GCST90001547	TD CD4+ %T cell	Maturation stages of T cell	Weighted mode	8	-0.0845516	0.0785765	0.317591
GCST90001548	CM CD8br AC	Maturation stages of T cell	Inverse variance weighted	14	0.00447077	0.0228389	0.844804
GCST90001548	CM CD8br AC	Maturation stages of T cell	Weighted median	14	-0.0149483	0.032067	0.641103
GCST90001548	CM CD8br AC	Maturation stages of T cell	MR Egger	14	-0.0414722	0.0457657	0.382674
GCST90001548	CM CD8br AC	Maturation stages of T cell	Simple mode	14	0.03747	0.0508898	0.474627
GCST90001548	CM CD8br AC	Maturation stages of T cell	Weighted mode	14	-0.011086	0.0327148	0.74012
GCST90001549	CM CD8br %CD8br	Maturation stages of T cell	Inverse variance weighted	17	0.00780292	0.0185172	0.673473
GCST90001549	CM CD8br %CD8br	Maturation stages of T cell	Weighted median	17	0.00567454	0.0241819	0.814472
GCST90001549	CM CD8br %CD8br	Maturation stages of T cell	MR Egger	17	0.0448083	0.0440959	0.325666
GCST90001549	CM CD8br %CD8br	Maturation stages of T cell	Simple mode	17	0.0156239	0.0419189	0.714249
GCST90001549	CM CD8br %CD8br	Maturation stages of T cell	Weighted mode	17	0.014747	0.0355446	0.683734
GCST90001550	CM CD8br %T cell	Maturation stages of T cell	Inverse variance weighted	10	-0.0824766	0.0296948	0.00547834
GCST90001550	CM CD8br %T cell	Maturation stages of T cell	Weighted median	10	-0.0520555	0.0430813	0.226928
GCST90001550	CM CD8br %T cell	Maturation stages of T cell	MR Egger	10	-0.255678	0.171891	0.175214
GCST90001550	CM CD8br %T cell	Maturation stages of T cell	Simple mode	10	-0.0524069	0.0650083	0.440932
GCST90001550	CM CD8br %T cell	Maturation stages of T cell	Weighted mode	10	-0.0463455	0.0589301	0.451814
GCST90001551	Naive CD8br AC	Maturation stages of T cell	Inverse variance weighted	11	-0.0123926	0.0551253	0.822129
GCST90001551	Naive CD8br AC	Maturation stages of T cell	Weighted median	11	0.0310076	0.0642515	0.629382
GCST90001551	Naive CD8br AC	Maturation stages of T cell	MR Egger	11	-0.207869	0.30675	0.515035
GCST90001551	Naive CD8br AC	Maturation stages of T cell	Simple mode	11	0.0849538	0.116243	0.481656
GCST90001551	Naive CD8br AC	Maturation stages of T cell	Weighted mode	11	0.0990607	0.105768	0.371038
GCST90001552	Naive CD8br %CD8br	Maturation stages of T cell	Inverse variance weighted	14	0.00175874	0.0144661	0.903234
GCST90001552	Naive CD8br %CD8br	Maturation stages of T cell	Weighted median	14	0.0102838	0.0156265	0.510474
GCST90001552	Naive CD8br %CD8br	Maturation stages of T cell	MR Egger	14	0.0115235	0.0165492	0.499497
GCST90001552	Naive CD8br %CD8br	Maturation stages of T cell	Simple mode	14	-0.00946291	0.0549469	0.865917
GCST90001552	Naive CD8br %CD8br	Maturation stages of T cell	Weighted mode	14	0.00927932	0.0155237	0.560275
GCST90001553	Naive CD8br %T cell	Maturation stages of T cell	Inverse variance weighted	11	-0.0553467	0.0350569	0.114389
GCST90001553	Naive CD8br %T cell	Maturation stages of T cell	Weighted median	11	-0.0440511	0.0453161	0.331009
GCST90001553	Naive CD8br %T cell	Maturation stages of T cell	MR Egger	11	-0.0481126	0.135473	0.730661
GCST90001553	Naive CD8br %T cell	Maturation stages of T cell	Simple mode	11	-0.0261783	0.0708457	0.719451
GCST90001553	Naive CD8br %T cell	Maturation stages of T cell	Weighted mode	11	-0.0346584	0.0578658	0.562531
GCST90001554	EM CD8br AC	Maturation stages of T cell	Inverse variance weighted	13	-0.0127219	0.0200618	0.525993
GCST90001554	EM CD8br AC	Maturation stages of T cell	Weighted median	13	-0.0169767	0.0273261	0.534426
GCST90001554	EM CD8br AC	Maturation stages of T cell	MR Egger	13	0.0794874	0.0632739	0.235053
GCST90001554	EM CD8br AC	Maturation stages of T cell	Simple mode	13	-0.0233765	0.0454894	0.61666
GCST90001554	EM CD8br AC	Maturation stages of T cell	Weighted mode	13	-0.0251853	0.0408936	0.549482
GCST90001555	EM CD8br %CD8br	Maturation stages of T cell	Inverse variance weighted	10	-0.0106586	0.0352951	0.762664
GCST90001555	EM CD8br %CD8br	Maturation stages of T cell	Weighted median	10	-0.0135393	0.0448255	0.762618
GCST90001555	EM CD8br %CD8br	Maturation stages of T cell	MR Egger	10	-0.0711277	0.139616	0.624188
GCST90001555	EM CD8br %CD8br	Maturation stages of T cell	Simple mode	10	-0.019241	0.0708611	0.792108
GCST90001555	EM CD8br %CD8br	Maturation stages of T cell	Weighted mode	10	-0.0208349	0.0563386	0.720072
GCST90001556	EM CD8br %T cell	Maturation stages of T cell	Inverse variance weighted	5	0.0180381	0.0273973	0.510287
GCST90001556	EM CD8br %T cell	Maturation stages of T cell	Weighted median	5	0.0143867	0.033114	0.663953
GCST90001556	EM CD8br %T cell	Maturation stages of T cell	MR Egger	5	0.0253009	0.0782092	0.767554
GCST90001556	EM CD8br %T cell	Maturation stages of T cell	Simple mode	5	-0.00174221	0.0392571	0.966729
GCST90001556	EM CD8br %T cell	Maturation stages of T cell	Weighted mode	5	0.00670126	0.0403507	0.876154
GCST90001557	TD CD8br AC	Maturation stages of T cell	Inverse variance weighted	10	-0.0106948	0.0209816	0.610245
GCST90001557	TD CD8br AC	Maturation stages of T cell	Weighted median	10	0.00836604	0.0276798	0.762467
GCST90001557	TD CD8br AC	Maturation stages of T cell	MR Egger	10	-0.160084	0.0911089	0.116968
GCST90001557	TD CD8br AC	Maturation stages of T cell	Simple mode	10	0.0170923	0.0431611	0.70132
GCST90001557	TD CD8br AC	Maturation stages of T cell	Weighted mode	10	0.0154142	0.0373761	0.689691
GCST90001558	TD CD8br %CD8br	Maturation stages of T cell	Inverse variance weighted	12	0.00321711	0.0204039	0.874716
GCST90001558	TD CD8br %CD8br	Maturation stages of T cell	Weighted median	12	0.00067737	0.0269972	0.979983
GCST90001558	TD CD8br %CD8br	Maturation stages of T cell	MR Egger	12	-0.046599	0.0486463	0.360691
GCST90001558	TD CD8br %CD8br	Maturation stages of T cell	Simple mode	12	0.0131331	0.0378702	0.73529
GCST90001558	TD CD8br %CD8br	Maturation stages of T cell	Weighted mode	12	0.00453918	0.0293232	0.879784
GCST90001559	TD CD8br %T cell	Maturation stages of T cell	Inverse variance weighted	10	-0.0192992	0.0209009	0.355816
GCST90001559	TD CD8br %T cell	Maturation stages of T cell	Weighted median	10	-0.0109212	0.0277894	0.694322
GCST90001559	TD CD8br %T cell	Maturation stages of T cell	MR Egger	10	0.0284085	0.0416956	0.514896
GCST90001559	TD CD8br %T cell	Maturation stages of T cell	Simple mode	10	-0.0446855	0.0495023	0.390207
GCST90001559	TD CD8br %T cell	Maturation stages of T cell	Weighted mode	10	0.0140521	0.0354578	0.701112
GCST90001560	CD45RA+ CD8br AC	Maturation stages of T cell	Inverse variance weighted	9	-0.018659	0.0285972	0.514094
GCST90001560	CD45RA+ CD8br AC	Maturation stages of T cell	Weighted median	9	-0.00825926	0.0356174	0.816625
GCST90001560	CD45RA+ CD8br AC	Maturation stages of T cell	MR Egger	9	-0.0374011	0.0648473	0.582168
GCST90001560	CD45RA+ CD8br AC	Maturation stages of T cell	Simple mode	9	-0.0538143	0.0560611	0.365203
GCST90001560	CD45RA+ CD8br AC	Maturation stages of T cell	Weighted mode	9	-0.0137867	0.0334603	0.691136
GCST90001561	CD45RA+ CD8br %CD8br	Maturation stages of T cell	Inverse variance weighted	9	-0.0141081	0.030276	0.641228
GCST90001561	CD45RA+ CD8br %CD8br	Maturation stages of T cell	Weighted median	9	-0.00426802	0.0408976	0.916885
GCST90001561	CD45RA+ CD8br %CD8br	Maturation stages of T cell	MR Egger	9	-0.0617092	0.0642148	0.368573
GCST90001561	CD45RA+ CD8br %CD8br	Maturation stages of T cell	Simple mode	9	0.0219613	0.0580612	0.715088
GCST90001561	CD45RA+ CD8br %CD8br	Maturation stages of T cell	Weighted mode	9	-0.0495742	0.0466794	0.319234
GCST90001562	CD45RA+ CD8br %T cell	Maturation stages of T cell	Inverse variance weighted	9	0.0335377	0.0505527	0.507061
GCST90001562	CD45RA+ CD8br %T cell	Maturation stages of T cell	Weighted median	9	-0.0254722	0.0404392	0.528768
GCST90001562	CD45RA+ CD8br %T cell	Maturation stages of T cell	MR Egger	9	-0.113165	0.134615	0.428317
GCST90001562	CD45RA+ CD8br %T cell	Maturation stages of T cell	Simple mode	9	-0.0404666	0.0486609	0.429753
GCST90001562	CD45RA+ CD8br %T cell	Maturation stages of T cell	Weighted mode	9	-0.0404666	0.0447065	0.391824
GCST90001563	CM DN (CD4-CD8-) AC	Maturation stages of T cell	Wald ratio	1	-0.079718	0.0473385	0.0921817
GCST90001564	CM DN (CD4-CD8-) %DN	Maturation stages of T cell	Inverse variance weighted	10	0.000569929	0.0231635	0.98037
GCST90001564	CM DN (CD4-CD8-) %DN	Maturation stages of T cell	Weighted median	10	0.0118247	0.0291712	0.685215
GCST90001564	CM DN (CD4-CD8-) %DN	Maturation stages of T cell	MR Egger	10	0.0336646	0.0398308	0.422561
GCST90001564	CM DN (CD4-CD8-) %DN	Maturation stages of T cell	Simple mode	10	0.0260695	0.0430128	0.55943
GCST90001564	CM DN (CD4-CD8-) %DN	Maturation stages of T cell	Weighted mode	10	0.0163713	0.0291061	0.587532
GCST90001565	CM DN (CD4-CD8-) %T cell	Maturation stages of T cell	Inverse variance weighted	8	-0.000450476	0.00777853	0.953818
GCST90001565	CM DN (CD4-CD8-) %T cell	Maturation stages of T cell	Weighted median	8	-0.00208702	0.00828162	0.801036
GCST90001565	CM DN (CD4-CD8-) %T cell	Maturation stages of T cell	MR Egger	8	-0.00305082	0.00919445	0.751316
GCST90001565	CM DN (CD4-CD8-) %T cell	Maturation stages of T cell	Simple mode	8	0.0179031	0.0375614	0.648142
GCST90001565	CM DN (CD4-CD8-) %T cell	Maturation stages of T cell	Weighted mode	8	-0.00205018	0.00826823	0.811283
GCST90001566	Naive DN (CD4-CD8-) AC	Maturation stages of T cell	Inverse variance weighted	9	0.018488	0.0258801	0.474999
GCST90001566	Naive DN (CD4-CD8-) AC	Maturation stages of T cell	Weighted median	9	0.0182531	0.0325131	0.574519
GCST90001566	Naive DN (CD4-CD8-) AC	Maturation stages of T cell	MR Egger	9	0.0217773	0.0466349	0.654705
GCST90001566	Naive DN (CD4-CD8-) AC	Maturation stages of T cell	Simple mode	9	0.0402504	0.0560464	0.493094
GCST90001566	Naive DN (CD4-CD8-) AC	Maturation stages of T cell	Weighted mode	9	0.0184587	0.0318591	0.578275
GCST90001567	Naive DN (CD4-CD8-) %DN	Maturation stages of T cell	Inverse variance weighted	11	-0.0706721	0.0359157	0.0491
GCST90001567	Naive DN (CD4-CD8-) %DN	Maturation stages of T cell	Weighted median	11	-0.0676271	0.0447518	0.130747
GCST90001567	Naive DN (CD4-CD8-) %DN	Maturation stages of T cell	MR Egger	11	0.0849337	0.146361	0.575949
GCST90001567	Naive DN (CD4-CD8-) %DN	Maturation stages of T cell	Simple mode	11	-0.0651015	0.0829857	0.450936
GCST90001567	Naive DN (CD4-CD8-) %DN	Maturation stages of T cell	Weighted mode	11	-0.0566013	0.0698134	0.436379
GCST90001568	Naive DN (CD4-CD8-) %T cell	Maturation stages of T cell	Inverse variance weighted	11	-0.0333395	0.0347766	0.337722
GCST90001568	Naive DN (CD4-CD8-) %T cell	Maturation stages of T cell	Weighted median	11	-0.0122275	0.039994	0.759808
GCST90001568	Naive DN (CD4-CD8-) %T cell	Maturation stages of T cell	MR Egger	11	-0.049651	0.0674609	0.480474
GCST90001568	Naive DN (CD4-CD8-) %T cell	Maturation stages of T cell	Simple mode	11	-0.0161553	0.0581766	0.786904
GCST90001568	Naive DN (CD4-CD8-) %T cell	Maturation stages of T cell	Weighted mode	11	-0.0182295	0.0412395	0.667867
GCST90001569	EM DN (CD4-CD8-) AC	Maturation stages of T cell	Inverse variance weighted	9	0.0366879	0.0289318	0.204769
GCST90001569	EM DN (CD4-CD8-) AC	Maturation stages of T cell	Weighted median	9	0.0477201	0.0399675	0.232489
GCST90001569	EM DN (CD4-CD8-) AC	Maturation stages of T cell	MR Egger	9	0.170285	0.143298	0.273454
GCST90001569	EM DN (CD4-CD8-) AC	Maturation stages of T cell	Simple mode	9	0.050551	0.0584724	0.412469
GCST90001569	EM DN (CD4-CD8-) AC	Maturation stages of T cell	Weighted mode	9	0.050551	0.0548198	0.383428
GCST90001570	EM DN (CD4-CD8-) %DN	Maturation stages of T cell	Inverse variance weighted	12	0.00934116	0.0318053	0.768989
GCST90001570	EM DN (CD4-CD8-) %DN	Maturation stages of T cell	Weighted median	12	-0.00919841	0.0364457	0.800742
GCST90001570	EM DN (CD4-CD8-) %DN	Maturation stages of T cell	MR Egger	12	-0.0103855	0.148682	0.94569
GCST90001570	EM DN (CD4-CD8-) %DN	Maturation stages of T cell	Simple mode	12	-0.0270892	0.0677027	0.696729
GCST90001570	EM DN (CD4-CD8-) %DN	Maturation stages of T cell	Weighted mode	12	-0.0351781	0.0688739	0.619612
GCST90001571	EM DN (CD4-CD8-) %T cell	Maturation stages of T cell	Inverse variance weighted	10	0.00697852	0.0296524	0.813942
GCST90001571	EM DN (CD4-CD8-) %T cell	Maturation stages of T cell	Weighted median	10	-0.018499	0.0354619	0.601908
GCST90001571	EM DN (CD4-CD8-) %T cell	Maturation stages of T cell	MR Egger	10	-0.0754775	0.0776608	0.359571
GCST90001571	EM DN (CD4-CD8-) %T cell	Maturation stages of T cell	Simple mode	10	0.00574184	0.0499975	0.911091
GCST90001571	EM DN (CD4-CD8-) %T cell	Maturation stages of T cell	Weighted mode	10	-0.0331425	0.0415789	0.445912
GCST90001572	TD DN (CD4-CD8-) AC	Maturation stages of T cell	Inverse variance weighted	14	0.0442176	0.0213966	0.0387742
GCST90001572	TD DN (CD4-CD8-) AC	Maturation stages of T cell	Weighted median	14	0.0442497	0.031487	0.159922
GCST90001572	TD DN (CD4-CD8-) AC	Maturation stages of T cell	MR Egger	14	0.059074	0.0699042	0.414603
GCST90001572	TD DN (CD4-CD8-) AC	Maturation stages of T cell	Simple mode	14	0.0475662	0.0501273	0.359974
GCST90001572	TD DN (CD4-CD8-) AC	Maturation stages of T cell	Weighted mode	14	0.0382172	0.0467585	0.428464
GCST90001573	TD DN (CD4-CD8-) %DN	Maturation stages of T cell	Inverse variance weighted	12	-0.0334302	0.0346358	0.334448
GCST90001573	TD DN (CD4-CD8-) %DN	Maturation stages of T cell	Weighted median	12	-0.0126037	0.0375625	0.737219
GCST90001573	TD DN (CD4-CD8-) %DN	Maturation stages of T cell	MR Egger	12	-0.286256	0.159476	0.102891
GCST90001573	TD DN (CD4-CD8-) %DN	Maturation stages of T cell	Simple mode	12	0.000314098	0.0554053	0.995578
GCST90001573	TD DN (CD4-CD8-) %DN	Maturation stages of T cell	Weighted mode	12	-0.0057243	0.0545957	0.918383
GCST90001574	TD DN (CD4-CD8-) %T cell	Maturation stages of T cell	Inverse variance weighted	14	0.0144956	0.019926	0.466937
GCST90001574	TD DN (CD4-CD8-) %T cell	Maturation stages of T cell	Weighted median	14	0.0230727	0.0289231	0.425028
GCST90001574	TD DN (CD4-CD8-) %T cell	Maturation stages of T cell	MR Egger	14	-0.0191691	0.0423348	0.658772
GCST90001574	TD DN (CD4-CD8-) %T cell	Maturation stages of T cell	Simple mode	14	-0.00111731	0.045263	0.980681
GCST90001574	TD DN (CD4-CD8-) %T cell	Maturation stages of T cell	Weighted mode	14	0.00328235	0.0361388	0.929015
GCST90001575	Naive CD4+ %T cell	Maturation stages of T cell	Inverse variance weighted	19	0.0103162	0.0227142	0.649704
GCST90001575	Naive CD4+ %T cell	Maturation stages of T cell	Weighted median	19	-3.74673e-05	0.0259709	0.998849
GCST90001575	Naive CD4+ %T cell	Maturation stages of T cell	MR Egger	19	0.0329062	0.0472144	0.495253
GCST90001575	Naive CD4+ %T cell	Maturation stages of T cell	Simple mode	19	0.0116734	0.0394495	0.770687
GCST90001575	Naive CD4+ %T cell	Maturation stages of T cell	Weighted mode	19	0.0116734	0.0294283	0.696272
GCST90001576	Transitional %B cell	B cell	Inverse variance weighted	8	0.0130857	0.0328261	0.690161
GCST90001576	Transitional %B cell	B cell	Weighted median	8	-0.0272245	0.0342014	0.426028
GCST90001576	Transitional %B cell	B cell	MR Egger	8	-0.185855	0.0737904	0.0453676
GCST90001576	Transitional %B cell	B cell	Simple mode	8	0.136781	0.0714219	0.0970242
GCST90001576	Transitional %B cell	B cell	Weighted mode	8	-0.0408885	0.0399684	0.340345
GCST90001577	Transitional AC	B cell	Inverse variance weighted	15	0.0621357	0.0229712	0.00683169
GCST90001577	Transitional AC	B cell	Weighted median	15	0.0624798	0.0316223	0.0481756
GCST90001577	Transitional AC	B cell	MR Egger	15	0.00136398	0.0545205	0.980421
GCST90001577	Transitional AC	B cell	Simple mode	15	0.107674	0.05131	0.0544838
GCST90001577	Transitional AC	B cell	Weighted mode	15	0.0707717	0.0388125	0.0896573
GCST90001578	Transitional %lymphocyte	B cell	Inverse variance weighted	13	0.0409124	0.0256733	0.111031
GCST90001578	Transitional %lymphocyte	B cell	Weighted median	13	0.0700324	0.0346851	0.0434775
GCST90001578	Transitional %lymphocyte	B cell	MR Egger	13	0.00528541	0.092986	0.955691
GCST90001578	Transitional %lymphocyte	B cell	Simple mode	13	0.0786658	0.0553369	0.180614
GCST90001578	Transitional %lymphocyte	B cell	Weighted mode	13	0.0786658	0.0487171	0.132336
GCST90001579	CD14- CD16+ monocyte AC	Monocyte	Inverse variance weighted	4	0.0524473	0.0411877	0.202886
GCST90001579	CD14- CD16+ monocyte AC	Monocyte	Weighted median	4	0.0848691	0.0519537	0.102353
GCST90001579	CD14- CD16+ monocyte AC	Monocyte	MR Egger	4	0.166176	0.10676	0.259867
GCST90001579	CD14- CD16+ monocyte AC	Monocyte	Simple mode	4	0.0744594	0.067123	0.348229
GCST90001579	CD14- CD16+ monocyte AC	Monocyte	Weighted mode	4	0.0807337	0.0582387	0.259733
GCST90001580	CD14+ CD16+ monocyte AC	Monocyte	Inverse variance weighted	7	-0.0101198	0.0367472	0.783016
GCST90001580	CD14+ CD16+ monocyte AC	Monocyte	Weighted median	7	-0.0251222	0.0477991	0.599181
GCST90001580	CD14+ CD16+ monocyte AC	Monocyte	MR Egger	7	-0.0329952	0.0912686	0.732487
GCST90001580	CD14+ CD16+ monocyte AC	Monocyte	Simple mode	7	0.0871747	0.0798417	0.316792
GCST90001580	CD14+ CD16+ monocyte AC	Monocyte	Weighted mode	7	-0.0541235	0.0757244	0.501617
GCST90001581	CD14- CD16- AC	Monocyte	Inverse variance weighted	13	0.00768187	0.0240163	0.749074
GCST90001581	CD14- CD16- AC	Monocyte	Weighted median	13	0.051685	0.0256074	0.0435532
GCST90001581	CD14- CD16- AC	Monocyte	MR Egger	13	0.0709609	0.031877	0.0478533
GCST90001581	CD14- CD16- AC	Monocyte	Simple mode	13	-0.129129	0.0584306	0.0472845
GCST90001581	CD14- CD16- AC	Monocyte	Weighted mode	13	0.0510377	0.0246112	0.0602856
GCST90001582	CD14+ CD16- monocyte AC	Monocyte	Inverse variance weighted	16	0.0217476	0.0179288	0.225129
GCST90001582	CD14+ CD16- monocyte AC	Monocyte	Weighted median	16	0.031529	0.0240284	0.189467
GCST90001582	CD14+ CD16- monocyte AC	Monocyte	MR Egger	16	0.024011	0.0366519	0.523017
GCST90001582	CD14+ CD16- monocyte AC	Monocyte	Simple mode	16	0.0216146	0.0334211	0.527577
GCST90001582	CD14+ CD16- monocyte AC	Monocyte	Weighted mode	16	0.0271987	0.0249445	0.292757
GCST90001583	Monocyte AC	Monocyte	Inverse variance weighted	14	0.0156138	0.0213929	0.465474
GCST90001583	Monocyte AC	Monocyte	Weighted median	14	0.0294519	0.0310214	0.342415
GCST90001583	Monocyte AC	Monocyte	MR Egger	14	0.0276299	0.0434702	0.536966
GCST90001583	Monocyte AC	Monocyte	Simple mode	14	-0.0555528	0.0555128	0.335226
GCST90001583	Monocyte AC	Monocyte	Weighted mode	14	0.0352255	0.0317743	0.287685
GCST90001584	CD14- CD16+ monocyte %monocyte	Monocyte	Inverse variance weighted	10	0.00850477	0.0304585	0.780073
GCST90001584	CD14- CD16+ monocyte %monocyte	Monocyte	Weighted median	10	0.00318658	0.0404779	0.937252
GCST90001584	CD14- CD16+ monocyte %monocyte	Monocyte	MR Egger	10	0.0100543	0.151333	0.94866
GCST90001584	CD14- CD16+ monocyte %monocyte	Monocyte	Simple mode	10	0.0440069	0.0736748	0.565022
GCST90001584	CD14- CD16+ monocyte %monocyte	Monocyte	Weighted mode	10	0.00717191	0.0616483	0.909941
GCST90001585	CD14+ CD16+ monocyte %monocyte	Monocyte	Inverse variance weighted	8	0.0304482	0.0476191	0.522556
GCST90001585	CD14+ CD16+ monocyte %monocyte	Monocyte	Weighted median	8	0.0153282	0.049897	0.758693
GCST90001585	CD14+ CD16+ monocyte %monocyte	Monocyte	MR Egger	8	-0.021812	0.122887	0.864959
GCST90001585	CD14+ CD16+ monocyte %monocyte	Monocyte	Simple mode	8	-0.0504494	0.0763001	0.529639
GCST90001585	CD14+ CD16+ monocyte %monocyte	Monocyte	Weighted mode	8	-0.013274	0.0670547	0.848704
GCST90001586	CD14+ CD16- monocyte %monocyte	Monocyte	Inverse variance weighted	9	-0.0156184	0.0278687	0.575187
GCST90001586	CD14+ CD16- monocyte %monocyte	Monocyte	Weighted median	9	-0.0325424	0.0363396	0.370516
GCST90001586	CD14+ CD16- monocyte %monocyte	Monocyte	MR Egger	9	-0.0694709	0.0576372	0.267242
GCST90001586	CD14+ CD16- monocyte %monocyte	Monocyte	Simple mode	9	-0.0285057	0.0550846	0.618815
GCST90001586	CD14+ CD16- monocyte %monocyte	Monocyte	Weighted mode	9	-0.0438888	0.0472949	0.380562
GCST90001587	CD16+ monocyte %monocyte	Monocyte	Inverse variance weighted	11	0.0160284	0.0255993	0.531232
GCST90001587	CD16+ monocyte %monocyte	Monocyte	Weighted median	11	0.027997	0.033763	0.406978
GCST90001587	CD16+ monocyte %monocyte	Monocyte	MR Egger	11	0.0666048	0.059121	0.289059
GCST90001587	CD16+ monocyte %monocyte	Monocyte	Simple mode	11	0.0336009	0.0520744	0.53329
GCST90001587	CD16+ monocyte %monocyte	Monocyte	Weighted mode	11	0.0437052	0.0443807	0.347959
GCST90001588	T/B	TBNK	Inverse variance weighted	17	0.00922559	0.0249177	0.711202
GCST90001588	T/B	TBNK	Weighted median	17	-0.0245049	0.0272231	0.368039
GCST90001588	T/B	TBNK	MR Egger	17	-0.0863087	0.0714874	0.246
GCST90001588	T/B	TBNK	Simple mode	17	-0.024197	0.0410976	0.564236
GCST90001588	T/B	TBNK	Weighted mode	17	-0.0318984	0.0328421	0.345871
GCST90001589	CD4/CD8br	TBNK	Inverse variance weighted	8	0.00209865	0.0302352	0.944663
GCST90001589	CD4/CD8br	TBNK	Weighted median	8	-0.0126738	0.0377633	0.737163
GCST90001589	CD4/CD8br	TBNK	MR Egger	8	-0.0691049	0.0859983	0.452302
GCST90001589	CD4/CD8br	TBNK	Simple mode	8	0.00530781	0.0513506	0.920573
GCST90001589	CD4/CD8br	TBNK	Weighted mode	8	-0.0117547	0.0467007	0.8085
GCST90001590	CD4+ AC	TBNK	Inverse variance weighted	11	-0.0601128	0.0281195	0.032536
GCST90001590	CD4+ AC	TBNK	Weighted median	11	-0.0836704	0.0385462	0.0299574
GCST90001590	CD4+ AC	TBNK	MR Egger	11	-0.261546	0.16029	0.137176
GCST90001590	CD4+ AC	TBNK	Simple mode	11	-0.0876231	0.0522345	0.124376
GCST90001590	CD4+ AC	TBNK	Weighted mode	11	-0.0798403	0.0468569	0.119217
GCST90001591	CD4+ %T cell	TBNK	Inverse variance weighted	10	0.0155658	0.0279111	0.577055
GCST90001591	CD4+ %T cell	TBNK	Weighted median	10	0.00915621	0.0347892	0.792403
GCST90001591	CD4+ %T cell	TBNK	MR Egger	10	0.073195	0.0533972	0.207671
GCST90001591	CD4+ %T cell	TBNK	Simple mode	10	-0.00941515	0.0557144	0.869542
GCST90001591	CD4+ %T cell	TBNK	Weighted mode	10	-0.00615969	0.0534315	0.910753
GCST90001592	CD8br AC	TBNK	Inverse variance weighted	14	-0.0134567	0.0191299	0.481785
GCST90001592	CD8br AC	TBNK	Weighted median	14	-0.0165237	0.0257624	0.52127
GCST90001592	CD8br AC	TBNK	MR Egger	14	-0.0300769	0.0395622	0.461785
GCST90001592	CD8br AC	TBNK	Simple mode	14	-0.0132905	0.0386525	0.736459
GCST90001592	CD8br AC	TBNK	Weighted mode	14	-0.0198791	0.0299755	0.518803
GCST90001593	CD8br %T cell	TBNK	Inverse variance weighted	14	0.0229559	0.0193259	0.2349
GCST90001593	CD8br %T cell	TBNK	Weighted median	14	0.0220276	0.0257971	0.393171
GCST90001593	CD8br %T cell	TBNK	MR Egger	14	0.0601998	0.0419564	0.176885
GCST90001593	CD8br %T cell	TBNK	Simple mode	14	0.0191903	0.0336392	0.578084
GCST90001593	CD8br %T cell	TBNK	Weighted mode	14	0.0201972	0.0320042	0.538926
GCST90001594	DP (CD4+CD8+) AC	TBNK	Inverse variance weighted	11	-0.017769	0.0193015	0.357259
GCST90001594	DP (CD4+CD8+) AC	TBNK	Weighted median	11	-0.0186038	0.0251248	0.459024
GCST90001594	DP (CD4+CD8+) AC	TBNK	MR Egger	11	-0.000150439	0.0368208	0.996829
GCST90001594	DP (CD4+CD8+) AC	TBNK	Simple mode	11	-0.027182	0.0341609	0.44468
GCST90001594	DP (CD4+CD8+) AC	TBNK	Weighted mode	11	-0.0147212	0.0269569	0.596967
GCST90001595	DP (CD4+CD8+) %T cell	TBNK	Inverse variance weighted	4	-0.0811756	0.0502981	0.106551
GCST90001595	DP (CD4+CD8+) %T cell	TBNK	Weighted median	4	-0.0748949	0.0613414	0.222105
GCST90001595	DP (CD4+CD8+) %T cell	TBNK	MR Egger	4	0.13489	0.20197	0.57297
GCST90001595	DP (CD4+CD8+) %T cell	TBNK	Simple mode	4	-0.018841	0.0929047	0.852267
GCST90001595	DP (CD4+CD8+) %T cell	TBNK	Weighted mode	4	-0.133715	0.0856941	0.216581
GCST90001596	CD8dim AC	TBNK	Inverse variance weighted	10	0.0401858	0.0324154	0.215081
GCST90001596	CD8dim AC	TBNK	Weighted median	10	0.00127237	0.0356023	0.971491
GCST90001596	CD8dim AC	TBNK	MR Egger	10	-0.0039881	0.0770715	0.96
GCST90001596	CD8dim AC	TBNK	Simple mode	10	-0.00464268	0.0502797	0.928453
GCST90001596	CD8dim AC	TBNK	Weighted mode	10	-0.00591489	0.042471	0.892304
GCST90001597	CD8dim %T cell	TBNK	Inverse variance weighted	8	-0.00305241	0.0297322	0.91823
GCST90001597	CD8dim %T cell	TBNK	Weighted median	8	-0.0118043	0.0423415	0.780408
GCST90001597	CD8dim %T cell	TBNK	MR Egger	8	0.0188282	0.0590061	0.760475
GCST90001597	CD8dim %T cell	TBNK	Simple mode	8	-0.0300264	0.0589102	0.625935
GCST90001597	CD8dim %T cell	TBNK	Weighted mode	8	-0.0155147	0.0430512	0.729193
GCST90001598	DN (CD4-CD8-) AC	TBNK	Inverse variance weighted	12	-0.000239649	0.0265371	0.992795
GCST90001598	DN (CD4-CD8-) AC	TBNK	Weighted median	12	0.00856315	0.0371104	0.817511
GCST90001598	DN (CD4-CD8-) AC	TBNK	MR Egger	12	0.142403	0.0983857	0.1784
GCST90001598	DN (CD4-CD8-) AC	TBNK	Simple mode	12	-0.0348862	0.0664631	0.610071
GCST90001598	DN (CD4-CD8-) AC	TBNK	Weighted mode	12	0.0201926	0.0602291	0.743733
GCST90001599	DN (CD4-CD8-) %T cell	TBNK	Inverse variance weighted	8	-0.0129318	0.0360428	0.719751
GCST90001599	DN (CD4-CD8-) %T cell	TBNK	Weighted median	8	-0.0510311	0.0449625	0.256388
GCST90001599	DN (CD4-CD8-) %T cell	TBNK	MR Egger	8	-0.0240127	0.128215	0.85761
GCST90001599	DN (CD4-CD8-) %T cell	TBNK	Simple mode	8	-0.0467263	0.0634538	0.485437
GCST90001599	DN (CD4-CD8-) %T cell	TBNK	Weighted mode	8	-0.0533273	0.0514792	0.334703
GCST90001600	Leukocyte AC	TBNK	Inverse variance weighted	5	0.0218589	0.0204966	0.286213
GCST90001600	Leukocyte AC	TBNK	Weighted median	5	0.0200874	0.0246837	0.415764
GCST90001600	Leukocyte AC	TBNK	MR Egger	5	-0.00526909	0.0615909	0.937214
GCST90001600	Leukocyte AC	TBNK	Simple mode	5	0.010171	0.0320091	0.766568
GCST90001600	Leukocyte AC	TBNK	Weighted mode	5	0.0183503	0.0278596	0.546091
GCST90001601	Lymphocyte AC	TBNK	Inverse variance weighted	8	-0.0447067	0.0197901	0.0238806
GCST90001601	Lymphocyte AC	TBNK	Weighted median	8	-0.0402777	0.02452	0.100456
GCST90001601	Lymphocyte AC	TBNK	MR Egger	8	-0.0323236	0.0304688	0.329571
GCST90001601	Lymphocyte AC	TBNK	Simple mode	8	-0.0420157	0.0432999	0.364202
GCST90001601	Lymphocyte AC	TBNK	Weighted mode	8	-0.039322	0.0248478	0.157547
GCST90001602	Lymphocyte %leukocyte	TBNK	Inverse variance weighted	8	-0.0149053	0.0254256	0.557718
GCST90001602	Lymphocyte %leukocyte	TBNK	Weighted median	8	-0.0121002	0.0312065	0.698203
GCST90001602	Lymphocyte %leukocyte	TBNK	MR Egger	8	-0.00396495	0.0396097	0.923526
GCST90001602	Lymphocyte %leukocyte	TBNK	Simple mode	8	0.0089865	0.0521103	0.867963
GCST90001602	Lymphocyte %leukocyte	TBNK	Weighted mode	8	-0.00927978	0.0328781	0.785916
GCST90001603	T cell AC	TBNK	Inverse variance weighted	9	-0.040935	0.0245317	0.0951853
GCST90001603	T cell AC	TBNK	Weighted median	9	-0.0321018	0.0256891	0.211436
GCST90001603	T cell AC	TBNK	MR Egger	9	-0.0246115	0.0393825	0.551832
GCST90001603	T cell AC	TBNK	Simple mode	9	-0.0317548	0.0416544	0.467736
GCST90001603	T cell AC	TBNK	Weighted mode	9	-0.0317548	0.0253242	0.245266
GCST90001604	T cell %lymphocyte	TBNK	Inverse variance weighted	10	0.0473505	0.0327443	0.148158
GCST90001604	T cell %lymphocyte	TBNK	Weighted median	10	0.0250764	0.0355771	0.480905
GCST90001604	T cell %lymphocyte	TBNK	MR Egger	10	0.0269417	0.121375	0.829898
GCST90001604	T cell %lymphocyte	TBNK	Simple mode	10	-0.00420282	0.0561241	0.941945
GCST90001604	T cell %lymphocyte	TBNK	Weighted mode	10	0.0256292	0.0457526	0.589034
GCST90001605	T cell %leukocyte	TBNK	Inverse variance weighted	9	0.0433418	0.0327269	0.185387
GCST90001605	T cell %leukocyte	TBNK	Weighted median	9	0.0392269	0.0357158	0.272071
GCST90001605	T cell %leukocyte	TBNK	MR Egger	9	0.00502979	0.0920405	0.957946
GCST90001605	T cell %leukocyte	TBNK	Simple mode	9	0.0396014	0.0477344	0.430811
GCST90001605	T cell %leukocyte	TBNK	Weighted mode	9	0.0420584	0.0391253	0.313738
GCST90001606	CD4+ %leukocyte	TBNK	Inverse variance weighted	7	-0.00154412	0.0275691	0.955335
GCST90001606	CD4+ %leukocyte	TBNK	Weighted median	7	-0.00622975	0.0348488	0.858122
GCST90001606	CD4+ %leukocyte	TBNK	MR Egger	7	-0.00648065	0.0508629	0.903578
GCST90001606	CD4+ %leukocyte	TBNK	Simple mode	7	0.0146917	0.0505052	0.780926
GCST90001606	CD4+ %leukocyte	TBNK	Weighted mode	7	-0.0132122	0.03427	0.713142
GCST90001607	CD8br %leukocyte	TBNK	Inverse variance weighted	8	-0.0196911	0.0243831	0.419338
GCST90001607	CD8br %leukocyte	TBNK	Weighted median	8	-0.0240911	0.0315793	0.445538
GCST90001607	CD8br %leukocyte	TBNK	MR Egger	8	0.00976634	0.0588466	0.873637
GCST90001607	CD8br %leukocyte	TBNK	Simple mode	8	-0.0232806	0.0406898	0.585119
GCST90001607	CD8br %leukocyte	TBNK	Weighted mode	8	-0.0289801	0.0361935	0.449623
GCST90001608	DP (CD4+CD8+) %leukocyte	TBNK	Inverse variance weighted	10	-0.00841076	0.0242999	0.72925
GCST90001608	DP (CD4+CD8+) %leukocyte	TBNK	Weighted median	10	-0.0105202	0.0295842	0.722138
GCST90001608	DP (CD4+CD8+) %leukocyte	TBNK	MR Egger	10	-0.0057666	0.0585397	0.923953
GCST90001608	DP (CD4+CD8+) %leukocyte	TBNK	Simple mode	10	-0.0151534	0.0470252	0.75463
GCST90001608	DP (CD4+CD8+) %leukocyte	TBNK	Weighted mode	10	-0.00340261	0.035544	0.925833
GCST90001609	CD4+ CD8dim AC	TBNK	Inverse variance weighted	10	-0.00399379	0.0228774	0.861414
GCST90001609	CD4+ CD8dim AC	TBNK	Weighted median	10	-0.0142873	0.0301075	0.635112
GCST90001609	CD4+ CD8dim AC	TBNK	MR Egger	10	-0.0156312	0.0372352	0.685682
GCST90001609	CD4+ CD8dim AC	TBNK	Simple mode	10	-0.00097923	0.0411338	0.981527
GCST90001609	CD4+ CD8dim AC	TBNK	Weighted mode	10	-0.0128045	0.0319378	0.697831
GCST90001610	CD4+ CD8dim %lymphocyte	TBNK	Inverse variance weighted	9	-0.00535382	0.0265349	0.8401
GCST90001610	CD4+ CD8dim %lymphocyte	TBNK	Weighted median	9	-0.0139342	0.0357331	0.696571
GCST90001610	CD4+ CD8dim %lymphocyte	TBNK	MR Egger	9	-0.0310244	0.0609882	0.626603
GCST90001610	CD4+ CD8dim %lymphocyte	TBNK	Simple mode	9	-0.00197952	0.0510865	0.970041
GCST90001610	CD4+ CD8dim %lymphocyte	TBNK	Weighted mode	9	-0.0187622	0.0353748	0.610248
GCST90001611	CD4+ CD8dim %leukocyte	TBNK	Inverse variance weighted	7	0.0118224	0.0363155	0.744767
GCST90001611	CD4+ CD8dim %leukocyte	TBNK	Weighted median	7	0.0133436	0.0462424	0.772919
GCST90001611	CD4+ CD8dim %leukocyte	TBNK	MR Egger	7	0.178218	0.254398	0.514836
GCST90001611	CD4+ CD8dim %leukocyte	TBNK	Simple mode	7	0.005881	0.0623133	0.927882
GCST90001611	CD4+ CD8dim %leukocyte	TBNK	Weighted mode	7	0.0142577	0.0558003	0.806861
GCST90001612	CD8dim %leukocyte	TBNK	Inverse variance weighted	8	0.0785456	0.0432653	0.069456
GCST90001612	CD8dim %leukocyte	TBNK	Weighted median	8	0.0634768	0.0487286	0.192691
GCST90001612	CD8dim %leukocyte	TBNK	MR Egger	8	-0.0146429	0.0842566	0.867746
GCST90001612	CD8dim %leukocyte	TBNK	Simple mode	8	-0.0368277	0.101407	0.727198
GCST90001612	CD8dim %leukocyte	TBNK	Weighted mode	8	-0.0230584	0.0805021	0.782839
GCST90001613	DN (CD4-CD8-) %leukocyte	TBNK	Inverse variance weighted	11	0.00890624	0.0304726	0.77008
GCST90001613	DN (CD4-CD8-) %leukocyte	TBNK	Weighted median	11	-0.0274127	0.0380472	0.471222
GCST90001613	DN (CD4-CD8-) %leukocyte	TBNK	MR Egger	11	0.0135306	0.0818982	0.872428
GCST90001613	DN (CD4-CD8-) %leukocyte	TBNK	Simple mode	11	-0.035011	0.0568111	0.551486
GCST90001613	DN (CD4-CD8-) %leukocyte	TBNK	Weighted mode	11	-0.0399118	0.0485018	0.429755
GCST90001614	CD8br and CD8dim %leukocyte	TBNK	Inverse variance weighted	8	-0.0146914	0.0307562	0.632883
GCST90001614	CD8br and CD8dim %leukocyte	TBNK	Weighted median	8	-0.0211832	0.038742	0.584532
GCST90001614	CD8br and CD8dim %leukocyte	TBNK	MR Egger	8	0.107108	0.0962889	0.308553
GCST90001614	CD8br and CD8dim %leukocyte	TBNK	Simple mode	8	-0.0349911	0.0592117	0.573133
GCST90001614	CD8br and CD8dim %leukocyte	TBNK	Weighted mode	8	-0.0246975	0.0562813	0.674016
GCST90001615	TCRgd AC	TBNK	Inverse variance weighted	6	-0.00641233	0.0452603	0.887335
GCST90001615	TCRgd AC	TBNK	Weighted median	6	-0.0138544	0.0447932	0.757096
GCST90001615	TCRgd AC	TBNK	MR Egger	6	-0.0585266	0.146955	0.71078
GCST90001615	TCRgd AC	TBNK	Simple mode	6	-0.0077238	0.0663562	0.911867
GCST90001615	TCRgd AC	TBNK	Weighted mode	6	-0.0197361	0.0499987	0.709316
GCST90001616	TCRgd %T cell	TBNK	Inverse variance weighted	8	0.0151712	0.0472272	0.748029
GCST90001616	TCRgd %T cell	TBNK	Weighted median	8	0.0305627	0.0490955	0.533604
GCST90001616	TCRgd %T cell	TBNK	MR Egger	8	0.0419167	0.204336	0.844248
GCST90001616	TCRgd %T cell	TBNK	Simple mode	8	0.090036	0.100782	0.401325
GCST90001616	TCRgd %T cell	TBNK	Weighted mode	8	0.0947785	0.103549	0.390474
GCST90001617	TCRgd %lymphocyte	TBNK	Inverse variance weighted	7	0.0257615	0.0560494	0.645788
GCST90001617	TCRgd %lymphocyte	TBNK	Weighted median	7	0.0345226	0.0562585	0.539452
GCST90001617	TCRgd %lymphocyte	TBNK	MR Egger	7	-0.0465053	0.434791	0.91898
GCST90001617	TCRgd %lymphocyte	TBNK	Simple mode	7	-0.0895589	0.110784	0.449711
GCST90001617	TCRgd %lymphocyte	TBNK	Weighted mode	7	-0.0803187	0.102451	0.462872
GCST90001618	HLA DR+ T cell AC	TBNK	Inverse variance weighted	16	0.0203656	0.0107175	0.0574052
GCST90001618	HLA DR+ T cell AC	TBNK	Weighted median	16	0.0206549	0.0145414	0.155485
GCST90001618	HLA DR+ T cell AC	TBNK	MR Egger	16	0.0225914	0.0152409	0.160422
GCST90001618	HLA DR+ T cell AC	TBNK	Simple mode	16	0.024584	0.0249374	0.339853
GCST90001618	HLA DR+ T cell AC	TBNK	Weighted mode	16	0.0202229	0.0128402	0.136115
GCST90001619	HLA DR+ T cell%T cell	TBNK	Inverse variance weighted	13	0.0171718	0.022551	0.44638
GCST90001619	HLA DR+ T cell%T cell	TBNK	Weighted median	13	0.0203567	0.0222936	0.36118
GCST90001619	HLA DR+ T cell%T cell	TBNK	MR Egger	13	0.0223436	0.0425059	0.609559
GCST90001619	HLA DR+ T cell%T cell	TBNK	Simple mode	13	0.0133653	0.0378395	0.730059
GCST90001619	HLA DR+ T cell%T cell	TBNK	Weighted mode	13	0.0207301	0.0218139	0.3607
GCST90001620	HLA DR+ T cell%lymphocyte	TBNK	Inverse variance weighted	12	0.00725586	0.0165209	0.660523
GCST90001620	HLA DR+ T cell%lymphocyte	TBNK	Weighted median	12	0.0135957	0.020141	0.49966
GCST90001620	HLA DR+ T cell%lymphocyte	TBNK	MR Egger	12	0.00176682	0.0321249	0.957223
GCST90001620	HLA DR+ T cell%lymphocyte	TBNK	Simple mode	12	0.0176677	0.0318088	0.589715
GCST90001620	HLA DR+ T cell%lymphocyte	TBNK	Weighted mode	12	0.0101613	0.0202827	0.626254
GCST90001621	NKT AC	TBNK	Inverse variance weighted	20	-0.00922551	0.0171759	0.591184
GCST90001621	NKT AC	TBNK	Weighted median	20	-0.0158107	0.0187958	0.400245
GCST90001621	NKT AC	TBNK	MR Egger	20	-0.00625234	0.0272909	0.821374
GCST90001621	NKT AC	TBNK	Simple mode	20	-0.0205555	0.0298482	0.499357
GCST90001621	NKT AC	TBNK	Weighted mode	20	-0.0187562	0.0163207	0.264724
GCST90001622	NKT %T cell	TBNK	Inverse variance weighted	15	0.0434359	0.0261183	0.0963027
GCST90001622	NKT %T cell	TBNK	Weighted median	15	0.0404813	0.0330062	0.220019
GCST90001622	NKT %T cell	TBNK	MR Egger	15	0.120082	0.0561436	0.0520056
GCST90001622	NKT %T cell	TBNK	Simple mode	15	0.0690771	0.0587104	0.258984
GCST90001622	NKT %T cell	TBNK	Weighted mode	15	0.0826119	0.0436993	0.0795764
GCST90001623	NKT %lymphocyte	TBNK	Inverse variance weighted	17	0.0371625	0.0231715	0.108758
GCST90001623	NKT %lymphocyte	TBNK	Weighted median	17	0.032787	0.0304507	0.281602
GCST90001623	NKT %lymphocyte	TBNK	MR Egger	17	0.13131	0.0498972	0.0188719
GCST90001623	NKT %lymphocyte	TBNK	Simple mode	17	-0.00207017	0.057975	0.971957
GCST90001623	NKT %lymphocyte	TBNK	Weighted mode	17	0.0739932	0.0463635	0.130063
GCST90001624	HLA DR+ CD4+ AC	TBNK	Inverse variance weighted	12	0.00960118	0.0237911	0.686535
GCST90001624	HLA DR+ CD4+ AC	TBNK	Weighted median	12	0.0344121	0.027558	0.21177
GCST90001624	HLA DR+ CD4+ AC	TBNK	MR Egger	12	0.0643568	0.0558374	0.275892
GCST90001624	HLA DR+ CD4+ AC	TBNK	Simple mode	12	0.0475288	0.0368523	0.223608
GCST90001624	HLA DR+ CD4+ AC	TBNK	Weighted mode	12	0.0375751	0.0280529	0.207446
GCST90001625	HLA DR+ CD4+ %T cell	TBNK	Inverse variance weighted	14	0.00295009	0.0225078	0.89572
GCST90001625	HLA DR+ CD4+ %T cell	TBNK	Weighted median	14	0.0280458	0.031868	0.378825
GCST90001625	HLA DR+ CD4+ %T cell	TBNK	MR Egger	14	-0.0108625	0.049709	0.830695
GCST90001625	HLA DR+ CD4+ %T cell	TBNK	Simple mode	14	0.0245865	0.0527572	0.648906
GCST90001625	HLA DR+ CD4+ %T cell	TBNK	Weighted mode	14	0.0272362	0.0374669	0.480148
GCST90001626	HLA DR+ CD4+ %lymphocyte	TBNK	Inverse variance weighted	12	0.0044723	0.0232734	0.847614
GCST90001626	HLA DR+ CD4+ %lymphocyte	TBNK	Weighted median	12	0.0313733	0.0329374	0.340838
GCST90001626	HLA DR+ CD4+ %lymphocyte	TBNK	MR Egger	12	0.00522976	0.0559426	0.927365
GCST90001626	HLA DR+ CD4+ %lymphocyte	TBNK	Simple mode	12	0.0338945	0.054097	0.543738
GCST90001626	HLA DR+ CD4+ %lymphocyte	TBNK	Weighted mode	12	0.0338945	0.0342907	0.344179
GCST90001627	HLA DR+ CD8br AC	TBNK	Inverse variance weighted	15	0.0164782	0.0117537	0.160926
GCST90001627	HLA DR+ CD8br AC	TBNK	Weighted median	15	0.0202656	0.0143637	0.158279
GCST90001627	HLA DR+ CD8br AC	TBNK	MR Egger	15	0.0332931	0.0167235	0.0679505
GCST90001627	HLA DR+ CD8br AC	TBNK	Simple mode	15	0.0173287	0.0249056	0.497959
GCST90001627	HLA DR+ CD8br AC	TBNK	Weighted mode	15	0.0209708	0.012524	0.116228
GCST90001628	HLA DR+ CD8br %T cell	TBNK	Inverse variance weighted	14	0.0201622	0.0157044	0.199192
GCST90001628	HLA DR+ CD8br %T cell	TBNK	Weighted median	14	0.0231335	0.0190872	0.225516
GCST90001628	HLA DR+ CD8br %T cell	TBNK	MR Egger	14	0.0316141	0.0291076	0.298767
GCST90001628	HLA DR+ CD8br %T cell	TBNK	Simple mode	14	0.0277861	0.0302178	0.374566
GCST90001628	HLA DR+ CD8br %T cell	TBNK	Weighted mode	14	0.0224015	0.0176378	0.226316
GCST90001629	HLA DR+ CD8br %lymphocyte	TBNK	Inverse variance weighted	14	0.030123	0.0168306	0.0734896
GCST90001629	HLA DR+ CD8br %lymphocyte	TBNK	Weighted median	14	0.0234437	0.0216883	0.279726
GCST90001629	HLA DR+ CD8br %lymphocyte	TBNK	MR Egger	14	0.0315505	0.0348418	0.383004
GCST90001629	HLA DR+ CD8br %lymphocyte	TBNK	Simple mode	14	0.035183	0.0368651	0.357307
GCST90001629	HLA DR+ CD8br %lymphocyte	TBNK	Weighted mode	14	0.027681	0.0237868	0.265455
GCST90001630	CD8br NKT AC	TBNK	Inverse variance weighted	11	-0.00410967	0.0270302	0.879155
GCST90001630	CD8br NKT AC	TBNK	Weighted median	11	-0.0310916	0.0372523	0.403931
GCST90001630	CD8br NKT AC	TBNK	MR Egger	11	-0.0304687	0.070344	0.675109
GCST90001630	CD8br NKT AC	TBNK	Simple mode	11	-0.0486594	0.0546701	0.394346
GCST90001630	CD8br NKT AC	TBNK	Weighted mode	11	-0.0420798	0.0473218	0.394769
GCST90001631	CD8br NKT %T cell	TBNK	Inverse variance weighted	12	0.0292635	0.0225598	0.19458
GCST90001631	CD8br NKT %T cell	TBNK	Weighted median	12	0.00497734	0.0304917	0.870333
GCST90001631	CD8br NKT %T cell	TBNK	MR Egger	12	0.0161396	0.0551234	0.775668
GCST90001631	CD8br NKT %T cell	TBNK	Simple mode	12	0.0781335	0.0508348	0.152543
GCST90001631	CD8br NKT %T cell	TBNK	Weighted mode	12	0.0169074	0.0406504	0.685466
GCST90001632	CD8br NKT %lymphocyte	TBNK	Inverse variance weighted	11	0.0358444	0.0247813	0.148056
GCST90001632	CD8br NKT %lymphocyte	TBNK	Weighted median	11	0.0038696	0.0345204	0.910747
GCST90001632	CD8br NKT %lymphocyte	TBNK	MR Egger	11	0.000563669	0.0533873	0.991806
GCST90001632	CD8br NKT %lymphocyte	TBNK	Simple mode	11	0.0929631	0.0553286	0.123838
GCST90001632	CD8br NKT %lymphocyte	TBNK	Weighted mode	11	-0.0188796	0.0492886	0.709704
GCST90001633	CD8dim NKT AC	TBNK	Inverse variance weighted	10	-0.00256477	0.0414397	0.950649
GCST90001633	CD8dim NKT AC	TBNK	Weighted median	10	0.0300669	0.0391916	0.442976
GCST90001633	CD8dim NKT AC	TBNK	MR Egger	10	0.046438	0.135467	0.740583
GCST90001633	CD8dim NKT AC	TBNK	Simple mode	10	0.0243829	0.0570365	0.679064
GCST90001633	CD8dim NKT AC	TBNK	Weighted mode	10	0.0261047	0.0501605	0.615327
GCST90001634	CD8dim NKT %T cell	TBNK	Inverse variance weighted	8	0.0194522	0.0395435	0.622776
GCST90001634	CD8dim NKT %T cell	TBNK	Weighted median	8	0.0295428	0.0392745	0.451923
GCST90001634	CD8dim NKT %T cell	TBNK	MR Egger	8	0.0715551	0.0863085	0.438799
GCST90001634	CD8dim NKT %T cell	TBNK	Simple mode	8	0.0384195	0.0687651	0.593776
GCST90001634	CD8dim NKT %T cell	TBNK	Weighted mode	8	0.0494359	0.0503717	0.35908
GCST90001635	CD8dim NKT %lymphocyte	TBNK	Inverse variance weighted	11	0.0111354	0.0316759	0.725181
GCST90001635	CD8dim NKT %lymphocyte	TBNK	Weighted median	11	0.0227914	0.0315513	0.470073
GCST90001635	CD8dim NKT %lymphocyte	TBNK	MR Egger	11	0.0659162	0.0589821	0.292697
GCST90001635	CD8dim NKT %lymphocyte	TBNK	Simple mode	11	0.0184976	0.0483024	0.709768
GCST90001635	CD8dim NKT %lymphocyte	TBNK	Weighted mode	11	0.0294928	0.0318617	0.376426
GCST90001636	DN (CD4-CD8-) NKT AC	TBNK	Inverse variance weighted	6	-0.0789296	0.0407299	0.0526376
GCST90001636	DN (CD4-CD8-) NKT AC	TBNK	Weighted median	6	-0.05287	0.0521776	0.310931
GCST90001636	DN (CD4-CD8-) NKT AC	TBNK	MR Egger	6	-0.0889189	0.19695	0.67504
GCST90001636	DN (CD4-CD8-) NKT AC	TBNK	Simple mode	6	-0.0297143	0.0760981	0.712268
GCST90001636	DN (CD4-CD8-) NKT AC	TBNK	Weighted mode	6	-0.0337937	0.0597266	0.595973
GCST90001637	DN (CD4-CD8-) NKT %T cell	TBNK	Inverse variance weighted	11	0.0306271	0.0303375	0.312713
GCST90001637	DN (CD4-CD8-) NKT %T cell	TBNK	Weighted median	11	0.032884	0.0368661	0.372401
GCST90001637	DN (CD4-CD8-) NKT %T cell	TBNK	MR Egger	11	0.102085	0.0683236	0.169346
GCST90001637	DN (CD4-CD8-) NKT %T cell	TBNK	Simple mode	11	0.0488841	0.0522038	0.371125
GCST90001637	DN (CD4-CD8-) NKT %T cell	TBNK	Weighted mode	11	0.0531861	0.047792	0.291802
GCST90001638	DN (CD4-CD8-) NKT %lymphocyte	TBNK	Inverse variance weighted	10	0.0684142	0.0370529	0.0648352
GCST90001638	DN (CD4-CD8-) NKT %lymphocyte	TBNK	Weighted median	10	0.055934	0.0376382	0.137254
GCST90001638	DN (CD4-CD8-) NKT %lymphocyte	TBNK	MR Egger	10	0.0566846	0.0901888	0.547191
GCST90001638	DN (CD4-CD8-) NKT %lymphocyte	TBNK	Simple mode	10	0.0614948	0.0531868	0.277366
GCST90001638	DN (CD4-CD8-) NKT %lymphocyte	TBNK	Weighted mode	10	0.0663524	0.0452547	0.176642
GCST90001639	CD3- lymphocyte AC	TBNK	Inverse variance weighted	9	-0.0104891	0.0303114	0.729308
GCST90001639	CD3- lymphocyte AC	TBNK	Weighted median	9	-0.00467721	0.0392373	0.905114
GCST90001639	CD3- lymphocyte AC	TBNK	MR Egger	9	0.010584	0.113924	0.928583
GCST90001639	CD3- lymphocyte AC	TBNK	Simple mode	9	0.0164381	0.0559096	0.776232
GCST90001639	CD3- lymphocyte AC	TBNK	Weighted mode	9	0.0216755	0.0538906	0.698059
GCST90001640	CD3- lymphocyte %lymphocyte	TBNK	Inverse variance weighted	2	-0.208795	0.0639013	0.00108515
GCST90001641	CD3- lymphocyte %leukocyte	TBNK	Inverse variance weighted	9	-0.0600893	0.0198966	0.00252707
GCST90001641	CD3- lymphocyte %leukocyte	TBNK	Weighted median	9	-0.0643526	0.029105	0.0270327
GCST90001641	CD3- lymphocyte %leukocyte	TBNK	MR Egger	9	-0.0804664	0.0300568	0.03167
GCST90001641	CD3- lymphocyte %leukocyte	TBNK	Simple mode	9	-0.0735577	0.0402854	0.105295
GCST90001641	CD3- lymphocyte %leukocyte	TBNK	Weighted mode	9	-0.0663734	0.0283355	0.0472376
GCST90001642	B cell AC	TBNK	Inverse variance weighted	20	0.00978802	0.0218627	0.654367
GCST90001642	B cell AC	TBNK	Weighted median	20	0.0278547	0.0280907	0.321393
GCST90001642	B cell AC	TBNK	MR Egger	20	0.0781684	0.0536051	0.162006
GCST90001642	B cell AC	TBNK	Simple mode	20	0.0143955	0.0472994	0.764171
GCST90001642	B cell AC	TBNK	Weighted mode	20	0.0297673	0.0309789	0.348677
GCST90001643	B cell % CD3- lymphocyte	TBNK	Inverse variance weighted	12	0.0226745	0.0198709	0.253832
GCST90001643	B cell % CD3- lymphocyte	TBNK	Weighted median	12	0.00540893	0.0249756	0.828544
GCST90001643	B cell % CD3- lymphocyte	TBNK	MR Egger	12	0.00795812	0.0342625	0.821014
GCST90001643	B cell % CD3- lymphocyte	TBNK	Simple mode	12	0.00843155	0.0370471	0.82414
GCST90001643	B cell % CD3- lymphocyte	TBNK	Weighted mode	12	0.011836	0.0247098	0.641319
GCST90001644	B cell %lymphocyte	TBNK	Inverse variance weighted	19	0.01093	0.0186545	0.55793
GCST90001644	B cell %lymphocyte	TBNK	Weighted median	19	0.0271787	0.0257792	0.291751
GCST90001644	B cell %lymphocyte	TBNK	MR Egger	19	0.0111235	0.0432014	0.799899
GCST90001644	B cell %lymphocyte	TBNK	Simple mode	19	0.0411239	0.0481208	0.404006
GCST90001644	B cell %lymphocyte	TBNK	Weighted mode	19	0.0277942	0.0338131	0.421834
GCST90001645	NK AC	TBNK	Inverse variance weighted	11	-0.0411643	0.030733	0.180435
GCST90001645	NK AC	TBNK	Weighted median	11	-0.0336603	0.0360716	0.35074
GCST90001645	NK AC	TBNK	MR Egger	11	-0.191236	0.120015	0.145527
GCST90001645	NK AC	TBNK	Simple mode	11	0.012598	0.0631058	0.845768
GCST90001645	NK AC	TBNK	Weighted mode	11	-0.0520653	0.0451604	0.275766
GCST90001646	NK %CD3- lymphocyte	TBNK	Inverse variance weighted	11	-0.0237697	0.0169293	0.160303
GCST90001646	NK %CD3- lymphocyte	TBNK	Weighted median	11	-0.0126312	0.0224425	0.573552
GCST90001646	NK %CD3- lymphocyte	TBNK	MR Egger	11	-0.0128567	0.0284329	0.661844
GCST90001646	NK %CD3- lymphocyte	TBNK	Simple mode	11	-0.0193938	0.0319245	0.55707
GCST90001646	NK %CD3- lymphocyte	TBNK	Weighted mode	11	-0.0151149	0.0234771	0.534181
GCST90001647	NK %lymphocyte	TBNK	Inverse variance weighted	13	-0.0351376	0.0199813	0.0786585
GCST90001647	NK %lymphocyte	TBNK	Weighted median	13	-0.0050038	0.0253183	0.84333
GCST90001647	NK %lymphocyte	TBNK	MR Egger	13	-0.0111397	0.0332737	0.74408
GCST90001647	NK %lymphocyte	TBNK	Simple mode	13	-0.00664421	0.0467462	0.889333
GCST90001647	NK %lymphocyte	TBNK	Weighted mode	13	-0.00785978	0.0278693	0.782731
GCST90001648	HLA DR+ NK AC	TBNK	Inverse variance weighted	10	-0.0234336	0.031179	0.452302
GCST90001648	HLA DR+ NK AC	TBNK	Weighted median	10	-0.00358375	0.0416965	0.931507
GCST90001648	HLA DR+ NK AC	TBNK	MR Egger	10	-0.0613759	0.103704	0.570303
GCST90001648	HLA DR+ NK AC	TBNK	Simple mode	10	0.0134615	0.0619495	0.832822
GCST90001648	HLA DR+ NK AC	TBNK	Weighted mode	10	0.0191451	0.056897	0.744217
GCST90001649	HLA DR+ NK %NK	TBNK	Inverse variance weighted	12	0.0223962	0.0203289	0.270596
GCST90001649	HLA DR+ NK %NK	TBNK	Weighted median	12	0.0320608	0.028169	0.255055
GCST90001649	HLA DR+ NK %NK	TBNK	MR Egger	12	0.030378	0.0349987	0.405756
GCST90001649	HLA DR+ NK %NK	TBNK	Simple mode	12	0.0385585	0.0397996	0.353457
GCST90001649	HLA DR+ NK %NK	TBNK	Weighted mode	12	0.0320733	0.0265864	0.252976
GCST90001650	HLA DR+ NK %CD3- lymphocyte	TBNK	Inverse variance weighted	9	-0.0128459	0.0379583	0.735046
GCST90001650	HLA DR+ NK %CD3- lymphocyte	TBNK	Weighted median	9	0.027645	0.0478932	0.56379
GCST90001650	HLA DR+ NK %CD3- lymphocyte	TBNK	MR Egger	9	-0.108989	0.129656	0.428346
GCST90001650	HLA DR+ NK %CD3- lymphocyte	TBNK	Simple mode	9	0.0295232	0.0740335	0.700487
GCST90001650	HLA DR+ NK %CD3- lymphocyte	TBNK	Weighted mode	9	0.0418951	0.0662381	0.544715
GCST90001651	Granulocyte AC	TBNK	Inverse variance weighted	14	-0.0156759	0.0184406	0.395284
GCST90001651	Granulocyte AC	TBNK	Weighted median	14	-0.0171844	0.026457	0.516001
GCST90001651	Granulocyte AC	TBNK	MR Egger	14	-0.0218627	0.0360509	0.555521
GCST90001651	Granulocyte AC	TBNK	Simple mode	14	0.0170202	0.0378034	0.659962
GCST90001651	Granulocyte AC	TBNK	Weighted mode	14	-0.0228852	0.0291841	0.446996
GCST90001652	Granulocyte %leukocyte	TBNK	Inverse variance weighted	12	0.0145399	0.0219314	0.507351
GCST90001652	Granulocyte %leukocyte	TBNK	Weighted median	12	0.0188059	0.0299065	0.529466
GCST90001652	Granulocyte %leukocyte	TBNK	MR Egger	12	0.0494127	0.0455953	0.303925
GCST90001652	Granulocyte %leukocyte	TBNK	Simple mode	12	-0.0699692	0.0520239	0.205717
GCST90001652	Granulocyte %leukocyte	TBNK	Weighted mode	12	0.0216165	0.0306816	0.495741
GCST90001653	CD28- DN (CD4-CD8-) %DN	Treg	Inverse variance weighted	12	-0.011955	0.034319	0.727578
GCST90001653	CD28- DN (CD4-CD8-) %DN	Treg	Weighted median	12	-0.025925	0.032919	0.430966
GCST90001653	CD28- DN (CD4-CD8-) %DN	Treg	MR Egger	12	0.136278	0.123914	0.2972
GCST90001653	CD28- DN (CD4-CD8-) %DN	Treg	Simple mode	12	-0.0319622	0.0491658	0.528977
GCST90001653	CD28- DN (CD4-CD8-) %DN	Treg	Weighted mode	12	-0.0304123	0.0442921	0.506533
GCST90001654	CD28- DN (CD4-CD8-) AC	Treg	Inverse variance weighted	13	0.0179941	0.033986	0.596488
GCST90001654	CD28- DN (CD4-CD8-) AC	Treg	Weighted median	13	0.0329095	0.0346713	0.342526
GCST90001654	CD28- DN (CD4-CD8-) AC	Treg	MR Egger	13	0.186989	0.145007	0.223672
GCST90001654	CD28- DN (CD4-CD8-) AC	Treg	Simple mode	13	0.0216515	0.051129	0.679444
GCST90001654	CD28- DN (CD4-CD8-) AC	Treg	Weighted mode	13	0.0264532	0.0500708	0.606914
GCST90001655	CD28+ DN (CD4-CD8-) %T cell	Treg	Inverse variance weighted	12	-0.00707543	0.0357479	0.843103
GCST90001655	CD28+ DN (CD4-CD8-) %T cell	Treg	Weighted median	12	0.0246861	0.0402487	0.539652
GCST90001655	CD28+ DN (CD4-CD8-) %T cell	Treg	MR Egger	12	-0.00164395	0.105141	0.987833
GCST90001655	CD28+ DN (CD4-CD8-) %T cell	Treg	Simple mode	12	0.0321078	0.0697955	0.654457
GCST90001655	CD28+ DN (CD4-CD8-) %T cell	Treg	Weighted mode	12	0.0286593	0.0557584	0.617426
GCST90001656	CD28+ DN (CD4-CD8-) %DN	Treg	Inverse variance weighted	12	0.011955	0.034319	0.727578
GCST90001656	CD28+ DN (CD4-CD8-) %DN	Treg	Weighted median	12	0.025925	0.0339457	0.445035
GCST90001656	CD28+ DN (CD4-CD8-) %DN	Treg	MR Egger	12	-0.136278	0.123914	0.2972
GCST90001656	CD28+ DN (CD4-CD8-) %DN	Treg	Simple mode	12	0.0319622	0.0509712	0.543413
GCST90001656	CD28+ DN (CD4-CD8-) %DN	Treg	Weighted mode	12	0.0304123	0.0471139	0.531833
GCST90001657	CD28+ DN (CD4-CD8-) AC	Treg	Inverse variance weighted	5	0.0264932	0.0564011	0.638549
GCST90001657	CD28+ DN (CD4-CD8-) AC	Treg	Weighted median	5	-0.0067154	0.0580775	0.907947
GCST90001657	CD28+ DN (CD4-CD8-) AC	Treg	MR Egger	5	-0.191778	0.261086	0.515826
GCST90001657	CD28+ DN (CD4-CD8-) AC	Treg	Simple mode	5	0.0354184	0.0682626	0.631245
GCST90001657	CD28+ DN (CD4-CD8-) AC	Treg	Weighted mode	5	-0.00439875	0.0575174	0.942712
GCST90001658	CD39+ CD4+ %T cell	Treg	Inverse variance weighted	15	0.0118727	0.0206323	0.564992
GCST90001658	CD39+ CD4+ %T cell	Treg	Weighted median	15	0.00634939	0.0264395	0.810216
GCST90001658	CD39+ CD4+ %T cell	Treg	MR Egger	15	0.0156864	0.0537592	0.775052
GCST90001658	CD39+ CD4+ %T cell	Treg	Simple mode	15	0.0132223	0.0376465	0.730651
GCST90001658	CD39+ CD4+ %T cell	Treg	Weighted mode	15	0.00636924	0.0288919	0.828702
GCST90001659	CD39+ CD4+ %CD4+	Treg	Inverse variance weighted	11	-0.0156545	0.0202358	0.439165
GCST90001659	CD39+ CD4+ %CD4+	Treg	Weighted median	11	-0.0071665	0.0258684	0.781752
GCST90001659	CD39+ CD4+ %CD4+	Treg	MR Egger	11	-0.0249776	0.0425417	0.571548
GCST90001659	CD39+ CD4+ %CD4+	Treg	Simple mode	11	0.00161587	0.0366548	0.965706
GCST90001659	CD39+ CD4+ %CD4+	Treg	Weighted mode	11	-0.00594783	0.0282376	0.837402
GCST90001660	CD39+ CD4+ AC	Treg	Inverse variance weighted	13	-0.00818435	0.0236927	0.729765
GCST90001660	CD39+ CD4+ AC	Treg	Weighted median	13	-0.0046607	0.0243518	0.84822
GCST90001660	CD39+ CD4+ AC	Treg	MR Egger	13	-0.061094	0.0574126	0.310075
GCST90001660	CD39+ CD4+ AC	Treg	Simple mode	13	0.00362054	0.03299	0.914424
GCST90001660	CD39+ CD4+ AC	Treg	Weighted mode	13	-0.002038	0.0275779	0.942308
GCST90001661	CD28- CD8dim %T cell	Treg	Inverse variance weighted	10	0.00216436	0.0276559	0.937621
GCST90001661	CD28- CD8dim %T cell	Treg	Weighted median	10	0.0139953	0.0341019	0.681515
GCST90001661	CD28- CD8dim %T cell	Treg	MR Egger	10	0.0340665	0.0508788	0.521989
GCST90001661	CD28- CD8dim %T cell	Treg	Simple mode	10	-0.00798119	0.0578506	0.893308
GCST90001661	CD28- CD8dim %T cell	Treg	Weighted mode	10	0.0274295	0.0340121	0.440766
GCST90001662	CD28- CD8dim %CD8dim	Treg	Inverse variance weighted	6	0.0418672	0.0331469	0.206561
GCST90001662	CD28- CD8dim %CD8dim	Treg	Weighted median	6	0.0449848	0.0412212	0.27514
GCST90001662	CD28- CD8dim %CD8dim	Treg	MR Egger	6	0.270214	0.171586	0.190421
GCST90001662	CD28- CD8dim %CD8dim	Treg	Simple mode	6	0.0566736	0.0612435	0.397234
GCST90001662	CD28- CD8dim %CD8dim	Treg	Weighted mode	6	0.057528	0.0584599	0.370278
GCST90001663	CD28- CD8dim AC	Treg	Inverse variance weighted	12	-0.0196123	0.0376356	0.60229
GCST90001663	CD28- CD8dim AC	Treg	Weighted median	12	-0.0384489	0.0362106	0.28832
GCST90001663	CD28- CD8dim AC	Treg	MR Egger	12	-0.00814525	0.154702	0.959047
GCST90001663	CD28- CD8dim AC	Treg	Simple mode	12	-0.0378658	0.0578927	0.526505
GCST90001663	CD28- CD8dim AC	Treg	Weighted mode	12	-0.0469183	0.0512042	0.37916
GCST90001664	CD28+ CD45RA+ CD8dim %T cell	Treg	Inverse variance weighted	15	0.0397687	0.0235703	0.0915569
GCST90001664	CD28+ CD45RA+ CD8dim %T cell	Treg	Weighted median	15	0.00656596	0.0329685	0.842139
GCST90001664	CD28+ CD45RA+ CD8dim %T cell	Treg	MR Egger	15	0.00485157	0.0691732	0.945152
GCST90001664	CD28+ CD45RA+ CD8dim %T cell	Treg	Simple mode	15	0.0239698	0.0541004	0.664491
GCST90001664	CD28+ CD45RA+ CD8dim %T cell	Treg	Weighted mode	15	0.006207	0.0466391	0.89602
GCST90001665	CD28+ CD45RA+ CD8dim %CD8dim	Treg	Inverse variance weighted	10	-0.00194373	0.0274543	0.943558
GCST90001665	CD28+ CD45RA+ CD8dim %CD8dim	Treg	Weighted median	10	-0.00823724	0.0349016	0.813422
GCST90001665	CD28+ CD45RA+ CD8dim %CD8dim	Treg	MR Egger	10	0.0223222	0.170968	0.899344
GCST90001665	CD28+ CD45RA+ CD8dim %CD8dim	Treg	Simple mode	10	-0.00702166	0.0485734	0.888245
GCST90001665	CD28+ CD45RA+ CD8dim %CD8dim	Treg	Weighted mode	10	-0.00858566	0.0467764	0.858437
GCST90001666	CD28+ CD45RA+ CD8dim AC	Treg	Inverse variance weighted	13	0.0182567	0.0175256	0.297543
GCST90001666	CD28+ CD45RA+ CD8dim AC	Treg	Weighted median	13	0.0095054	0.0234515	0.685241
GCST90001666	CD28+ CD45RA+ CD8dim AC	Treg	MR Egger	13	0.00999687	0.0242511	0.688094
GCST90001666	CD28+ CD45RA+ CD8dim AC	Treg	Simple mode	13	0.035362	0.0427276	0.424042
GCST90001666	CD28+ CD45RA+ CD8dim AC	Treg	Weighted mode	13	0.00755433	0.0205514	0.719587
GCST90001667	CD28+ CD45RA- CD8dim %T cell	Treg	Inverse variance weighted	11	-0.00458099	0.0283	0.871406
GCST90001667	CD28+ CD45RA- CD8dim %T cell	Treg	Weighted median	11	0.000488008	0.0361575	0.989231
GCST90001667	CD28+ CD45RA- CD8dim %T cell	Treg	MR Egger	11	0.12277	0.135561	0.388725
GCST90001667	CD28+ CD45RA- CD8dim %T cell	Treg	Simple mode	11	-0.00183747	0.06067	0.976435
GCST90001667	CD28+ CD45RA- CD8dim %T cell	Treg	Weighted mode	11	-0.00572485	0.0525613	0.915422
GCST90001668	CD28+ CD45RA- CD8dim %CD8dim	Treg	Inverse variance weighted	12	-0.0129347	0.021295	0.543583
GCST90001668	CD28+ CD45RA- CD8dim %CD8dim	Treg	Weighted median	12	-0.0361287	0.0293878	0.21893
GCST90001668	CD28+ CD45RA- CD8dim %CD8dim	Treg	MR Egger	12	0.0280067	0.0409702	0.509765
GCST90001668	CD28+ CD45RA- CD8dim %CD8dim	Treg	Simple mode	12	-0.0450111	0.0491444	0.379363
GCST90001668	CD28+ CD45RA- CD8dim %CD8dim	Treg	Weighted mode	12	-0.0459667	0.0453412	0.332461
GCST90001669	CD28+ CD45RA- CD8dim AC	Treg	Inverse variance weighted	12	0.0120918	0.0134282	0.367867
GCST90001669	CD28+ CD45RA- CD8dim AC	Treg	Weighted median	12	0.013773	0.0125668	0.273089
GCST90001669	CD28+ CD45RA- CD8dim AC	Treg	MR Egger	12	0.015019	0.0153743	0.351664
GCST90001669	CD28+ CD45RA- CD8dim AC	Treg	Simple mode	12	-0.010475	0.0467574	0.826842
GCST90001669	CD28+ CD45RA- CD8dim AC	Treg	Weighted mode	12	0.0118081	0.0106652	0.291847
GCST90001670	CD39+ CD8br %T cell	Treg	Inverse variance weighted	10	0.000958209	0.0252504	0.969729
GCST90001670	CD39+ CD8br %T cell	Treg	Weighted median	10	-0.0164914	0.025869	0.5238
GCST90001670	CD39+ CD8br %T cell	Treg	MR Egger	10	0.00220531	0.0435708	0.960874
GCST90001670	CD39+ CD8br %T cell	Treg	Simple mode	10	-0.0151223	0.0387688	0.70556
GCST90001670	CD39+ CD8br %T cell	Treg	Weighted mode	10	-0.0193032	0.0289148	0.521145
GCST90001671	CD39+ CD8br %CD8br	Treg	Inverse variance weighted	9	0.00417082	0.0223978	0.852276
GCST90001671	CD39+ CD8br %CD8br	Treg	Weighted median	9	-0.011648	0.0264298	0.659418
GCST90001671	CD39+ CD8br %CD8br	Treg	MR Egger	9	0.0249404	0.039198	0.544836
GCST90001671	CD39+ CD8br %CD8br	Treg	Simple mode	9	-0.00855371	0.0399556	0.83584
GCST90001671	CD39+ CD8br %CD8br	Treg	Weighted mode	9	-0.0201924	0.0279973	0.491307
GCST90001672	CD39+ CD8br AC	Treg	Inverse variance weighted	10	0.000363239	0.0227078	0.987237
GCST90001672	CD39+ CD8br AC	Treg	Weighted median	10	-0.0161891	0.025443	0.524587
GCST90001672	CD39+ CD8br AC	Treg	MR Egger	10	0.0171106	0.0389876	0.672365
GCST90001672	CD39+ CD8br AC	Treg	Simple mode	10	-0.0280934	0.0439424	0.538543
GCST90001672	CD39+ CD8br AC	Treg	Weighted mode	10	-0.0117347	0.0260469	0.662991
GCST90001673	CD28- CD127- CD25++ CD8br %T cell	Treg	Inverse variance weighted	7	0.0162092	0.0497991	0.744809
GCST90001673	CD28- CD127- CD25++ CD8br %T cell	Treg	Weighted median	7	0.00280387	0.0511004	0.956242
GCST90001673	CD28- CD127- CD25++ CD8br %T cell	Treg	MR Egger	7	0.103334	0.244021	0.689556
GCST90001673	CD28- CD127- CD25++ CD8br %T cell	Treg	Simple mode	7	-0.00151287	0.0916594	0.987366
GCST90001673	CD28- CD127- CD25++ CD8br %T cell	Treg	Weighted mode	7	0.0135309	0.0829615	0.875796
GCST90001674	CD28- CD127- CD25++ CD8br %CD8br	Treg	Inverse variance weighted	8	-0.00869824	0.0322172	0.78717
GCST90001674	CD28- CD127- CD25++ CD8br %CD8br	Treg	Weighted median	8	-0.0207712	0.0381645	0.586266
GCST90001674	CD28- CD127- CD25++ CD8br %CD8br	Treg	MR Egger	8	0.307114	0.181293	0.1412
GCST90001674	CD28- CD127- CD25++ CD8br %CD8br	Treg	Simple mode	8	-0.0328587	0.0573987	0.584917
GCST90001674	CD28- CD127- CD25++ CD8br %CD8br	Treg	Weighted mode	8	-0.0289209	0.0518377	0.594289
GCST90001675	CD28- CD127- CD25++ CD8br AC	Treg	Inverse variance weighted	16	-0.0452772	0.0245988	0.0656765
GCST90001675	CD28- CD127- CD25++ CD8br AC	Treg	Weighted median	16	-0.00981023	0.0331765	0.76746
GCST90001675	CD28- CD127- CD25++ CD8br AC	Treg	MR Egger	16	0.0224824	0.0557566	0.692875
GCST90001675	CD28- CD127- CD25++ CD8br AC	Treg	Simple mode	16	-0.138487	0.0658925	0.0528846
GCST90001675	CD28- CD127- CD25++ CD8br AC	Treg	Weighted mode	16	-0.0138972	0.0337847	0.686635
GCST90001676	CD28- CD25++ CD8br %T cell	Treg	Inverse variance weighted	4	-0.0884171	0.0521114	0.0897545
GCST90001676	CD28- CD25++ CD8br %T cell	Treg	Weighted median	4	-0.0854001	0.0597011	0.152585
GCST90001676	CD28- CD25++ CD8br %T cell	Treg	MR Egger	4	-0.207977	0.215521	0.436359
GCST90001676	CD28- CD25++ CD8br %T cell	Treg	Simple mode	4	-0.0831289	0.0783654	0.366624
GCST90001676	CD28- CD25++ CD8br %T cell	Treg	Weighted mode	4	-0.0803642	0.0807972	0.393224
GCST90001677	CD28- CD25++ CD8br %CD8br	Treg	Inverse variance weighted	9	0.0164475	0.0322652	0.61022
GCST90001677	CD28- CD25++ CD8br %CD8br	Treg	Weighted median	9	0.0205129	0.0434656	0.636973
GCST90001677	CD28- CD25++ CD8br %CD8br	Treg	MR Egger	9	-0.0259724	0.194385	0.897469
GCST90001677	CD28- CD25++ CD8br %CD8br	Treg	Simple mode	9	-0.0577025	0.0728096	0.450922
GCST90001677	CD28- CD25++ CD8br %CD8br	Treg	Weighted mode	9	-0.0513273	0.0707785	0.489007
GCST90001678	CD28- CD25++ CD8br AC	Treg	Inverse variance weighted	8	-0.0503836	0.0348786	0.148587
GCST90001678	CD28- CD25++ CD8br AC	Treg	Weighted median	8	-0.00689473	0.0370839	0.852506
GCST90001678	CD28- CD25++ CD8br AC	Treg	MR Egger	8	0.0310641	0.06491	0.649183
GCST90001678	CD28- CD25++ CD8br AC	Treg	Simple mode	8	-0.188281	0.080304	0.0514949
GCST90001678	CD28- CD25++ CD8br AC	Treg	Weighted mode	8	0.000731874	0.0346185	0.983723
GCST90001679	CD25++ CD8br %T cell	Treg	Inverse variance weighted	7	-0.0501769	0.0378517	0.184966
GCST90001679	CD25++ CD8br %T cell	Treg	Weighted median	7	-0.0450383	0.0414171	0.276846
GCST90001679	CD25++ CD8br %T cell	Treg	MR Egger	7	-0.0306899	0.068183	0.671475
GCST90001679	CD25++ CD8br %T cell	Treg	Simple mode	7	-0.0667118	0.058912	0.300683
GCST90001679	CD25++ CD8br %T cell	Treg	Weighted mode	7	-0.0472686	0.0411623	0.294538
GCST90001680	CD25++ CD8br %CD8br	Treg	Inverse variance weighted	13	-0.0175068	0.0209323	0.402955
GCST90001680	CD25++ CD8br %CD8br	Treg	Weighted median	13	-0.0356739	0.0241916	0.140309
GCST90001680	CD25++ CD8br %CD8br	Treg	MR Egger	13	-0.0366963	0.0366854	0.338663
GCST90001680	CD25++ CD8br %CD8br	Treg	Simple mode	13	-0.0516258	0.0402958	0.224339
GCST90001680	CD25++ CD8br %CD8br	Treg	Weighted mode	13	-0.0407673	0.0235752	0.109379
GCST90001681	CD25++ CD8br AC	Treg	Inverse variance weighted	13	-0.0207983	0.0238128	0.382439
GCST90001681	CD25++ CD8br AC	Treg	Weighted median	13	-0.0418333	0.0312961	0.181323
GCST90001681	CD25++ CD8br AC	Treg	MR Egger	13	-0.0550729	0.0524641	0.316361
GCST90001681	CD25++ CD8br AC	Treg	Simple mode	13	-0.0474374	0.0473962	0.336646
GCST90001681	CD25++ CD8br AC	Treg	Weighted mode	13	-0.0433591	0.0355763	0.246352
GCST90001682	CD127- CD8br %T cell	Treg	Inverse variance weighted	6	-0.00618848	0.0466214	0.8944
GCST90001682	CD127- CD8br %T cell	Treg	Weighted median	6	-0.0279136	0.0551987	0.613072
GCST90001682	CD127- CD8br %T cell	Treg	MR Egger	6	0.125764	0.233217	0.618324
GCST90001682	CD127- CD8br %T cell	Treg	Simple mode	6	-0.0959599	0.106492	0.40884
GCST90001682	CD127- CD8br %T cell	Treg	Weighted mode	6	0.0938147	0.0823676	0.306323
GCST90001683	CD127- CD8br %CD8br	Treg	Inverse variance weighted	9	-0.0173679	0.0403931	0.667217
GCST90001683	CD127- CD8br %CD8br	Treg	Weighted median	9	-0.0447049	0.0514892	0.385263
GCST90001683	CD127- CD8br %CD8br	Treg	MR Egger	9	0.0514434	0.274327	0.856568
GCST90001683	CD127- CD8br %CD8br	Treg	Simple mode	9	-0.0726325	0.0780345	0.379201
GCST90001683	CD127- CD8br %CD8br	Treg	Weighted mode	9	-0.0633057	0.0670985	0.373055
GCST90001684	CD127- CD8br AC	Treg	Inverse variance weighted	9	0.0146412	0.0263525	0.578492
GCST90001684	CD127- CD8br AC	Treg	Weighted median	9	-0.00694488	0.0336016	0.836257
GCST90001684	CD127- CD8br AC	Treg	MR Egger	9	-0.0608098	0.0787533	0.465288
GCST90001684	CD127- CD8br AC	Treg	Simple mode	9	-0.00692099	0.0431493	0.876545
GCST90001684	CD127- CD8br AC	Treg	Weighted mode	9	-0.00794485	0.0379884	0.839567
GCST90001685	CD28- CD8br %T cell	Treg	Inverse variance weighted	10	-0.0436921	0.0257886	0.0902195
GCST90001685	CD28- CD8br %T cell	Treg	Weighted median	10	-0.0547325	0.0340873	0.108349
GCST90001685	CD28- CD8br %T cell	Treg	MR Egger	10	-0.0704539	0.0923988	0.467647
GCST90001685	CD28- CD8br %T cell	Treg	Simple mode	10	-0.0632699	0.0492981	0.231406
GCST90001685	CD28- CD8br %T cell	Treg	Weighted mode	10	-0.0606212	0.042003	0.182836
GCST90001686	CD28- CD8br %CD8br	Treg	Inverse variance weighted	8	-0.0354404	0.0332869	0.287014
GCST90001686	CD28- CD8br %CD8br	Treg	Weighted median	8	-0.0588024	0.0417199	0.1587
GCST90001686	CD28- CD8br %CD8br	Treg	MR Egger	8	-0.080625	0.122737	0.535619
GCST90001686	CD28- CD8br %CD8br	Treg	Simple mode	8	-0.0861283	0.0743496	0.284681
GCST90001686	CD28- CD8br %CD8br	Treg	Weighted mode	8	-0.082437	0.0639251	0.238164
GCST90001687	CD28- CD8br AC	Treg	Inverse variance weighted	10	-0.00356456	0.0274393	0.89664
GCST90001687	CD28- CD8br AC	Treg	Weighted median	10	-0.0281079	0.0324492	0.386373
GCST90001687	CD28- CD8br AC	Treg	MR Egger	10	-0.139798	0.0919082	0.166737
GCST90001687	CD28- CD8br AC	Treg	Simple mode	10	-0.0191057	0.047957	0.699626
GCST90001687	CD28- CD8br AC	Treg	Weighted mode	10	-0.0335249	0.0377018	0.397034
GCST90001688	CD28+ CD45RA+ CD8br %T cell	Treg	Inverse variance weighted	12	-0.0161667	0.00748581	0.0307997
GCST90001688	CD28+ CD45RA+ CD8br %T cell	Treg	Weighted median	12	-0.0156852	0.00889782	0.0779328
GCST90001688	CD28+ CD45RA+ CD8br %T cell	Treg	MR Egger	12	-0.0143887	0.00815158	0.108
GCST90001688	CD28+ CD45RA+ CD8br %T cell	Treg	Simple mode	12	0.0158979	0.0291429	0.596287
GCST90001688	CD28+ CD45RA+ CD8br %T cell	Treg	Weighted mode	12	-0.0160399	0.00873354	0.0934187
GCST90001689	CD28+ CD45RA+ CD8br %CD8br	Treg	Inverse variance weighted	12	-0.00868542	0.0253084	0.731461
GCST90001689	CD28+ CD45RA+ CD8br %CD8br	Treg	Weighted median	12	0.0127038	0.0313579	0.685387
GCST90001689	CD28+ CD45RA+ CD8br %CD8br	Treg	MR Egger	12	0.00762812	0.0422974	0.860484
GCST90001689	CD28+ CD45RA+ CD8br %CD8br	Treg	Simple mode	12	0.00100836	0.057724	0.986376
GCST90001689	CD28+ CD45RA+ CD8br %CD8br	Treg	Weighted mode	12	0.0185871	0.0324127	0.577875
GCST90001690	CD28+ CD45RA+ CD8br AC	Treg	Inverse variance weighted	11	-0.0159854	0.00854176	0.0612837
GCST90001690	CD28+ CD45RA+ CD8br AC	Treg	Weighted median	11	-0.0176715	0.0107813	0.101193
GCST90001690	CD28+ CD45RA+ CD8br AC	Treg	MR Egger	11	-0.02093	0.00854849	0.036854
GCST90001690	CD28+ CD45RA+ CD8br AC	Treg	Simple mode	11	0.101895	0.0750573	0.204448
GCST90001690	CD28+ CD45RA+ CD8br AC	Treg	Weighted mode	11	-0.0178358	0.00902331	0.0762984
GCST90001691	CD28+ CD45RA- CD8br %T cell	Treg	Inverse variance weighted	9	0.00532867	0.0233562	0.819531
GCST90001691	CD28+ CD45RA- CD8br %T cell	Treg	Weighted median	9	0.00565676	0.0291806	0.846291
GCST90001691	CD28+ CD45RA- CD8br %T cell	Treg	MR Egger	9	-0.00655792	0.0428068	0.882565
GCST90001691	CD28+ CD45RA- CD8br %T cell	Treg	Simple mode	9	0.021097	0.0416542	0.626181
GCST90001691	CD28+ CD45RA- CD8br %T cell	Treg	Weighted mode	9	0.0117756	0.0308498	0.712617
GCST90001692	CD28+ CD45RA- CD8br %CD8br	Treg	Inverse variance weighted	10	0.00939688	0.0278067	0.735412
GCST90001692	CD28+ CD45RA- CD8br %CD8br	Treg	Weighted median	10	-0.016538	0.0374597	0.658861
GCST90001692	CD28+ CD45RA- CD8br %CD8br	Treg	MR Egger	10	0.0169589	0.103168	0.873508
GCST90001692	CD28+ CD45RA- CD8br %CD8br	Treg	Simple mode	10	-0.0153093	0.0643363	0.817244
GCST90001692	CD28+ CD45RA- CD8br %CD8br	Treg	Weighted mode	10	-0.00798213	0.0547709	0.887341
GCST90001693	CD28+ CD45RA- CD8br AC	Treg	Inverse variance weighted	12	0.0156386	0.0246882	0.526443
GCST90001693	CD28+ CD45RA- CD8br AC	Treg	Weighted median	12	0.0143642	0.0309581	0.642657
GCST90001693	CD28+ CD45RA- CD8br AC	Treg	MR Egger	12	0.0106703	0.0567684	0.854666
GCST90001693	CD28+ CD45RA- CD8br AC	Treg	Simple mode	12	0.0197273	0.0415088	0.643902
GCST90001693	CD28+ CD45RA- CD8br AC	Treg	Weighted mode	12	0.0121662	0.0356918	0.739624
GCST90001694	CD28- DN (CD4-CD8-) %T cell	Treg	Inverse variance weighted	12	0.0316413	0.0268615	0.238821
GCST90001694	CD28- DN (CD4-CD8-) %T cell	Treg	Weighted median	12	-0.00399982	0.0360326	0.911612
GCST90001694	CD28- DN (CD4-CD8-) %T cell	Treg	MR Egger	12	-0.0316236	0.108341	0.776336
GCST90001694	CD28- DN (CD4-CD8-) %T cell	Treg	Simple mode	12	-0.0277798	0.0604607	0.654845
GCST90001694	CD28- DN (CD4-CD8-) %T cell	Treg	Weighted mode	12	-0.0240536	0.0497783	0.638418
GCST90001695	CD45RA- CD28- CD8br AC	Treg	Inverse variance weighted	31	6.01543e-06	1.92267e-05	0.75438
GCST90001695	CD45RA- CD28- CD8br AC	Treg	Weighted median	31	-4.22785e-06	2.55583e-05	0.868614
GCST90001695	CD45RA- CD28- CD8br AC	Treg	MR Egger	31	-2.83335e-06	2.229e-05	0.899728
GCST90001695	CD45RA- CD28- CD8br AC	Treg	Simple mode	31	1.12704e-05	6.04259e-05	0.853295
GCST90001695	CD45RA- CD28- CD8br AC	Treg	Weighted mode	31	-2.0443e-06	2.06408e-05	0.921764
GCST90001696	CD45RA- CD28- CD8br %CD8br	Treg	Inverse variance weighted	11	0.000590667	0.00178441	0.740632
GCST90001696	CD45RA- CD28- CD8br %CD8br	Treg	Weighted median	11	0.00147081	0.00186186	0.429546
GCST90001696	CD45RA- CD28- CD8br %CD8br	Treg	MR Egger	11	0.000864545	0.00309003	0.785966
GCST90001696	CD45RA- CD28- CD8br %CD8br	Treg	Simple mode	11	0.000400924	0.00340565	0.908618
GCST90001696	CD45RA- CD28- CD8br %CD8br	Treg	Weighted mode	11	0.00139122	0.00201812	0.506275
GCST90001697	CD45RA- CD28- CD8br %T cell	Treg	Inverse variance weighted	13	-6.90602e-05	0.000882241	0.937607
GCST90001697	CD45RA- CD28- CD8br %T cell	Treg	Weighted median	13	-0.000512383	0.000948492	0.589054
GCST90001697	CD45RA- CD28- CD8br %T cell	Treg	MR Egger	13	-0.000220586	0.00102613	0.833724
GCST90001697	CD45RA- CD28- CD8br %T cell	Treg	Simple mode	13	0.000881754	0.00274437	0.753514
GCST90001697	CD45RA- CD28- CD8br %T cell	Treg	Weighted mode	13	-0.00027987	0.000920794	0.766376
GCST90001698	CD45RA+ CD28- CD8br AC	Treg	Inverse variance weighted	68	-7.49361e-06	8.41015e-06	0.372919
GCST90001698	CD45RA+ CD28- CD8br AC	Treg	Weighted median	68	-2.00878e-06	1.00774e-05	0.842
GCST90001698	CD45RA+ CD28- CD8br AC	Treg	MR Egger	68	-6.78872e-06	1.00917e-05	0.503483
GCST90001698	CD45RA+ CD28- CD8br AC	Treg	Simple mode	68	-1.63318e-05	3.87659e-05	0.674889
GCST90001698	CD45RA+ CD28- CD8br AC	Treg	Weighted mode	68	-6.63205e-06	9.82851e-06	0.50214
GCST90001699	CD45RA+ CD28- CD8br %CD8br	Treg	Inverse variance weighted	10	0.00175125	0.00193884	0.366395
GCST90001699	CD45RA+ CD28- CD8br %CD8br	Treg	Weighted median	10	0.00305589	0.002057	0.137384
GCST90001699	CD45RA+ CD28- CD8br %CD8br	Treg	MR Egger	10	-0.00038501	0.00364072	0.918383
GCST90001699	CD45RA+ CD28- CD8br %CD8br	Treg	Simple mode	10	0.00508429	0.00346486	0.176326
GCST90001699	CD45RA+ CD28- CD8br %CD8br	Treg	Weighted mode	10	0.00370324	0.00212136	0.114819
GCST90001700	CD45RA+ CD28- CD8br %T cell	Treg	Inverse variance weighted	20	-0.000442927	0.000493667	0.369602
GCST90001700	CD45RA+ CD28- CD8br %T cell	Treg	Weighted median	20	-0.000131161	0.000598027	0.826399
GCST90001700	CD45RA+ CD28- CD8br %T cell	Treg	MR Egger	20	-0.000448721	0.00063217	0.486916
GCST90001700	CD45RA+ CD28- CD8br %T cell	Treg	Simple mode	20	0.000861276	0.001275	0.507489
GCST90001700	CD45RA+ CD28- CD8br %T cell	Treg	Weighted mode	20	-0.000146264	0.000539523	0.789238
GCST90001701	BAFF-R on CD20- CD38-	B cell	Inverse variance weighted	5	0.00402343	0.0288811	0.889205
GCST90001701	BAFF-R on CD20- CD38-	B cell	Weighted median	5	-0.018496	0.0366885	0.614166
GCST90001701	BAFF-R on CD20- CD38-	B cell	MR Egger	5	0.0474335	0.0583551	0.475822
GCST90001701	BAFF-R on CD20- CD38-	B cell	Simple mode	5	-0.0351057	0.0535932	0.548199
GCST90001701	BAFF-R on CD20- CD38-	B cell	Weighted mode	5	-0.0379394	0.0454425	0.450744
GCST90001702	BAFF-R on CD24+ CD27+	B cell	Inverse variance weighted	5	0.0238023	0.0127982	0.0629114
GCST90001702	BAFF-R on CD24+ CD27+	B cell	Weighted median	5	0.0203981	0.0135222	0.13143
GCST90001702	BAFF-R on CD24+ CD27+	B cell	MR Egger	5	0.0134298	0.0169696	0.48651
GCST90001702	BAFF-R on CD24+ CD27+	B cell	Simple mode	5	0.0155752	0.0215977	0.510714
GCST90001702	BAFF-R on CD24+ CD27+	B cell	Weighted mode	5	0.020197	0.0131239	0.198648
GCST90001703	BAFF-R on IgD+ CD24+	B cell	Inverse variance weighted	7	0.0142894	0.0129908	0.271347
GCST90001703	BAFF-R on IgD+ CD24+	B cell	Weighted median	7	0.0203225	0.0131986	0.123623
GCST90001703	BAFF-R on IgD+ CD24+	B cell	MR Egger	7	0.0209554	0.0189853	0.319961
GCST90001703	BAFF-R on IgD+ CD24+	B cell	Simple mode	7	0.0331066	0.0281632	0.284312
GCST90001703	BAFF-R on IgD+ CD24+	B cell	Weighted mode	7	0.020593	0.0142916	0.199687
GCST90001704	BAFF-R on IgD+ CD24-	B cell	Inverse variance weighted	10	0.00779035	0.0159141	0.62447
GCST90001704	BAFF-R on IgD+ CD24-	B cell	Weighted median	10	0.0125169	0.0137323	0.362035
GCST90001704	BAFF-R on IgD+ CD24-	B cell	MR Egger	10	0.0277316	0.0208787	0.220745
GCST90001704	BAFF-R on IgD+ CD24-	B cell	Simple mode	10	-0.0257281	0.0261635	0.351125
GCST90001704	BAFF-R on IgD+ CD24-	B cell	Weighted mode	10	0.0134416	0.012479	0.309443
GCST90001705	BAFF-R on IgD+ CD38-	B cell	Inverse variance weighted	13	0.00855097	0.0148543	0.564847
GCST90001705	BAFF-R on IgD+ CD38-	B cell	Weighted median	13	0.01235	0.0138878	0.373858
GCST90001705	BAFF-R on IgD+ CD38-	B cell	MR Egger	13	0.0288939	0.0195817	0.168105
GCST90001705	BAFF-R on IgD+ CD38-	B cell	Simple mode	13	0.000117643	0.028143	0.996733
GCST90001705	BAFF-R on IgD+ CD38-	B cell	Weighted mode	13	0.0154756	0.0122762	0.231407
GCST90001706	BAFF-R on IgD+ CD38- naive	B cell	Inverse variance weighted	14	0.00427845	0.0163466	0.793527
GCST90001706	BAFF-R on IgD+ CD38- naive	B cell	Weighted median	14	-0.00226304	0.0206261	0.912633
GCST90001706	BAFF-R on IgD+ CD38- naive	B cell	MR Egger	14	0.0233335	0.0388963	0.559738
GCST90001706	BAFF-R on IgD+ CD38- naive	B cell	Simple mode	14	0.00219839	0.0364805	0.952864
GCST90001706	BAFF-R on IgD+ CD38- naive	B cell	Weighted mode	14	0.00219839	0.023101	0.925636
GCST90001707	BAFF-R on IgD+ CD38- unsw mem	B cell	Inverse variance weighted	6	0.0186512	0.0122092	0.126602
GCST90001707	BAFF-R on IgD+ CD38- unsw mem	B cell	Weighted median	6	0.020139	0.0132447	0.128378
GCST90001707	BAFF-R on IgD+ CD38- unsw mem	B cell	MR Egger	6	0.0224601	0.0172607	0.26307
GCST90001707	BAFF-R on IgD+ CD38- unsw mem	B cell	Simple mode	6	0.0204816	0.0228803	0.411717
GCST90001707	BAFF-R on IgD+ CD38- unsw mem	B cell	Weighted mode	6	0.0200431	0.013653	0.202023
GCST90001708	BAFF-R on IgD+ CD38br	B cell	Inverse variance weighted	12	0.0074189	0.0158119	0.638928
GCST90001708	BAFF-R on IgD+ CD38br	B cell	Weighted median	12	0.0112392	0.0145375	0.439454
GCST90001708	BAFF-R on IgD+ CD38br	B cell	MR Egger	12	0.0142395	0.0231563	0.552337
GCST90001708	BAFF-R on IgD+ CD38br	B cell	Simple mode	12	0.00518571	0.0279894	0.856386
GCST90001708	BAFF-R on IgD+ CD38br	B cell	Weighted mode	12	0.0155924	0.0142109	0.295986
GCST90001709	BAFF-R on IgD+ CD38dim	B cell	Inverse variance weighted	13	-0.000334645	0.00935223	0.971456
GCST90001709	BAFF-R on IgD+ CD38dim	B cell	Weighted median	13	-0.00376755	0.00987857	0.702916
GCST90001709	BAFF-R on IgD+ CD38dim	B cell	MR Egger	13	0.000474182	0.0124575	0.970319
GCST90001709	BAFF-R on IgD+ CD38dim	B cell	Simple mode	13	-0.00292518	0.0150768	0.849407
GCST90001709	BAFF-R on IgD+ CD38dim	B cell	Weighted mode	13	-0.00185067	0.00877462	0.836496
GCST90001710	BAFF-R on IgD- CD24-	B cell	Inverse variance weighted	12	0.0123212	0.011286	0.274958
GCST90001710	BAFF-R on IgD- CD24-	B cell	Weighted median	12	0.0192893	0.0139535	0.166849
GCST90001710	BAFF-R on IgD- CD24-	B cell	MR Egger	12	0.0203647	0.015719	0.224239
GCST90001710	BAFF-R on IgD- CD24-	B cell	Simple mode	12	0.00498231	0.0225217	0.828972
GCST90001710	BAFF-R on IgD- CD24-	B cell	Weighted mode	12	0.0179887	0.0141888	0.231044
GCST90001711	BAFF-R on IgD- CD27-	B cell	Inverse variance weighted	10	0.0144303	0.0113402	0.2032
GCST90001711	BAFF-R on IgD- CD27-	B cell	Weighted median	10	0.0185956	0.0132081	0.159164
GCST90001711	BAFF-R on IgD- CD27-	B cell	MR Egger	10	0.0173021	0.0147359	0.274103
GCST90001711	BAFF-R on IgD- CD27-	B cell	Simple mode	10	0.00707009	0.0206738	0.740213
GCST90001711	BAFF-R on IgD- CD27-	B cell	Weighted mode	10	0.017653	0.0126496	0.196324
GCST90001712	BAFF-R on IgD- CD38-	B cell	Inverse variance weighted	7	0.0195458	0.0124937	0.117712
GCST90001712	BAFF-R on IgD- CD38-	B cell	Weighted median	7	0.0202698	0.0132909	0.127237
GCST90001712	BAFF-R on IgD- CD38-	B cell	MR Egger	7	0.02208	0.0176872	0.267167
GCST90001712	BAFF-R on IgD- CD38-	B cell	Simple mode	7	0.00938563	0.0239084	0.708207
GCST90001712	BAFF-R on IgD- CD38-	B cell	Weighted mode	7	0.0198704	0.0139366	0.203823
GCST90001713	BAFF-R on IgD- CD38br	B cell	Inverse variance weighted	10	0.0133741	0.0299106	0.654777
GCST90001713	BAFF-R on IgD- CD38br	B cell	Weighted median	10	0.0361385	0.0355377	0.309198
GCST90001713	BAFF-R on IgD- CD38br	B cell	MR Egger	10	0.046939	0.0650999	0.491422
GCST90001713	BAFF-R on IgD- CD38br	B cell	Simple mode	10	0.0538928	0.0649251	0.427964
GCST90001713	BAFF-R on IgD- CD38br	B cell	Weighted mode	10	0.0526139	0.0370226	0.188989
GCST90001714	BAFF-R on IgD- CD38dim	B cell	Inverse variance weighted	3	0.0603612	0.0474941	0.203757
GCST90001714	BAFF-R on IgD- CD38dim	B cell	Weighted median	3	0.0592198	0.0537986	0.270997
GCST90001714	BAFF-R on IgD- CD38dim	B cell	MR Egger	3	-0.346666	0.288693	0.442072
GCST90001714	BAFF-R on IgD- CD38dim	B cell	Simple mode	3	0.121758	0.0814392	0.273519
GCST90001714	BAFF-R on IgD- CD38dim	B cell	Weighted mode	3	0.0093178	0.0576074	0.886369
GCST90001715	BAFF-R on memory B cell	B cell	Inverse variance weighted	5	0.0234304	0.0128904	0.0691161
GCST90001715	BAFF-R on memory B cell	B cell	Weighted median	5	0.0205549	0.0137054	0.133676
GCST90001715	BAFF-R on memory B cell	B cell	MR Egger	5	0.0148573	0.0170721	0.448192
GCST90001715	BAFF-R on memory B cell	B cell	Simple mode	5	0.0216107	0.0244794	0.427201
GCST90001715	BAFF-R on memory B cell	B cell	Weighted mode	5	0.0207708	0.0138869	0.209056
GCST90001716	BAFF-R on naive-mature B cell	B cell	Inverse variance weighted	11	0.00916138	0.0152555	0.548155
GCST90001716	BAFF-R on naive-mature B cell	B cell	Weighted median	11	0.0124655	0.0136333	0.360539
GCST90001716	BAFF-R on naive-mature B cell	B cell	MR Egger	11	0.0290146	0.0215473	0.211052
GCST90001716	BAFF-R on naive-mature B cell	B cell	Simple mode	11	-0.000676039	0.0245871	0.978605
GCST90001716	BAFF-R on naive-mature B cell	B cell	Weighted mode	11	0.013292	0.0135449	0.349574
GCST90001717	BAFF-R on unsw mem	B cell	Inverse variance weighted	7	0.0239465	0.0126871	0.0590976
GCST90001717	BAFF-R on unsw mem	B cell	Weighted median	7	0.0205152	0.0137913	0.136869
GCST90001717	BAFF-R on unsw mem	B cell	MR Egger	7	0.0158495	0.0162693	0.3747
GCST90001717	BAFF-R on unsw mem	B cell	Simple mode	7	0.0157693	0.0245426	0.544285
GCST90001717	BAFF-R on unsw mem	B cell	Weighted mode	7	0.0203114	0.0145406	0.211932
GCST90001718	BAFF-R on sw mem	B cell	Inverse variance weighted	5	0.019023	0.0131612	0.148349
GCST90001718	BAFF-R on sw mem	B cell	Weighted median	5	0.0203576	0.0133395	0.126982
GCST90001718	BAFF-R on sw mem	B cell	MR Egger	5	0.0149345	0.0201013	0.511396
GCST90001718	BAFF-R on sw mem	B cell	Simple mode	5	0.0147388	0.0217175	0.534587
GCST90001718	BAFF-R on sw mem	B cell	Weighted mode	5	0.0200618	0.0127782	0.191502
GCST90001719	BAFF-R on IgD+	B cell	Inverse variance weighted	10	0.0109075	0.0165266	0.509255
GCST90001719	BAFF-R on IgD+	B cell	Weighted median	10	0.0135689	0.0133376	0.30899
GCST90001719	BAFF-R on IgD+	B cell	MR Egger	10	0.0210834	0.0234275	0.394434
GCST90001719	BAFF-R on IgD+	B cell	Simple mode	10	-0.0146297	0.0249958	0.572735
GCST90001719	BAFF-R on IgD+	B cell	Weighted mode	10	0.013817	0.0134293	0.330398
GCST90001720	BAFF-R on transitional	B cell	Inverse variance weighted	11	0.00970917	0.0161532	0.547795
GCST90001720	BAFF-R on transitional	B cell	Weighted median	11	0.0140562	0.0145489	0.333977
GCST90001720	BAFF-R on transitional	B cell	MR Egger	11	0.0246155	0.0226607	0.305598
GCST90001720	BAFF-R on transitional	B cell	Simple mode	11	-0.0096805	0.0290839	0.746122
GCST90001720	BAFF-R on transitional	B cell	Weighted mode	11	0.0158987	0.0147144	0.305296
GCST90001721	CD19 on CD20-	B cell	Inverse variance weighted	10	0.0216831	0.0321533	0.500077
GCST90001721	CD19 on CD20-	B cell	Weighted median	10	-0.0119121	0.0373656	0.74988
GCST90001721	CD19 on CD20-	B cell	MR Egger	10	-0.110374	0.089786	0.253885
GCST90001721	CD19 on CD20-	B cell	Simple mode	10	0.0128157	0.0584605	0.83137
GCST90001721	CD19 on CD20-	B cell	Weighted mode	10	-0.0143652	0.0406674	0.732044
GCST90001722	CD19 on CD20- CD38-	B cell	Inverse variance weighted	15	-0.0112721	0.0203223	0.579122
GCST90001722	CD19 on CD20- CD38-	B cell	Weighted median	15	-0.0170598	0.0269717	0.527054
GCST90001722	CD19 on CD20- CD38-	B cell	MR Egger	15	-0.0216015	0.0352373	0.550431
GCST90001722	CD19 on CD20- CD38-	B cell	Simple mode	15	-0.00110135	0.0470474	0.981654
GCST90001722	CD19 on CD20- CD38-	B cell	Weighted mode	15	-0.018553	0.0287794	0.529568
GCST90001723	CD19 on CD24+ CD27+	B cell	Inverse variance weighted	12	0.0471971	0.026655	0.0766165
GCST90001723	CD19 on CD24+ CD27+	B cell	Weighted median	12	0.00671333	0.0358586	0.851491
GCST90001723	CD19 on CD24+ CD27+	B cell	MR Egger	12	0.0545624	0.0631783	0.40803
GCST90001723	CD19 on CD24+ CD27+	B cell	Simple mode	12	-0.00376394	0.0558657	0.947492
GCST90001723	CD19 on CD24+ CD27+	B cell	Weighted mode	12	0.00635405	0.0504961	0.902135
GCST90001724	CD19 on IgD+ CD24+	B cell	Inverse variance weighted	13	0.0309992	0.0314554	0.324381
GCST90001724	CD19 on IgD+ CD24+	B cell	Weighted median	13	-0.00432164	0.0370936	0.907251
GCST90001724	CD19 on IgD+ CD24+	B cell	MR Egger	13	0.0746202	0.0792744	0.366769
GCST90001724	CD19 on IgD+ CD24+	B cell	Simple mode	13	-0.0297724	0.0597882	0.627509
GCST90001724	CD19 on IgD+ CD24+	B cell	Weighted mode	13	-0.0133645	0.0527414	0.804251
GCST90001725	CD19 on IgD+ CD24-	B cell	Inverse variance weighted	12	0.0610047	0.0268676	0.0231732
GCST90001725	CD19 on IgD+ CD24-	B cell	Weighted median	12	0.0520701	0.0354973	0.14241
GCST90001725	CD19 on IgD+ CD24-	B cell	MR Egger	12	0.0392112	0.074471	0.609999
GCST90001725	CD19 on IgD+ CD24-	B cell	Simple mode	12	0.0528428	0.0543148	0.351512
GCST90001725	CD19 on IgD+ CD24-	B cell	Weighted mode	12	0.0410703	0.0482132	0.41246
GCST90001726	CD19 on IgD+ CD38-	B cell	Inverse variance weighted	14	0.0117064	0.0365715	0.748895
GCST90001726	CD19 on IgD+ CD38-	B cell	Weighted median	14	-0.0332572	0.0424916	0.433817
GCST90001726	CD19 on IgD+ CD38-	B cell	MR Egger	14	0.112542	0.0986337	0.276126
GCST90001726	CD19 on IgD+ CD38-	B cell	Simple mode	14	-0.0734396	0.0745327	0.342445
GCST90001726	CD19 on IgD+ CD38-	B cell	Weighted mode	14	-0.0535879	0.0573425	0.367069
GCST90001727	CD19 on IgD+ CD38- naive	B cell	Inverse variance weighted	9	0.0131211	0.024543	0.592915
GCST90001727	CD19 on IgD+ CD38- naive	B cell	Weighted median	9	0.0306297	0.0321386	0.340565
GCST90001727	CD19 on IgD+ CD38- naive	B cell	MR Egger	9	0.00305824	0.103633	0.977281
GCST90001727	CD19 on IgD+ CD38- naive	B cell	Simple mode	9	0.0437353	0.0570112	0.465036
GCST90001727	CD19 on IgD+ CD38- naive	B cell	Weighted mode	9	0.041221	0.0564758	0.486279
GCST90001728	CD19 on IgD+ CD38- unsw mem	B cell	Inverse variance weighted	8	-0.0173344	0.0244232	0.477858
GCST90001728	CD19 on IgD+ CD38- unsw mem	B cell	Weighted median	8	-0.0340662	0.0246368	0.166745
GCST90001728	CD19 on IgD+ CD38- unsw mem	B cell	MR Egger	8	0.0427531	0.0433246	0.361844
GCST90001728	CD19 on IgD+ CD38- unsw mem	B cell	Simple mode	8	-0.0469121	0.0336716	0.206192
GCST90001728	CD19 on IgD+ CD38- unsw mem	B cell	Weighted mode	8	-0.0359201	0.0275501	0.233536
GCST90001729	CD19 on IgD+ CD38br	B cell	Inverse variance weighted	7	0.0456144	0.0393238	0.246062
GCST90001729	CD19 on IgD+ CD38br	B cell	Weighted median	7	0.0275743	0.0405155	0.496133
GCST90001729	CD19 on IgD+ CD38br	B cell	MR Egger	7	0.225184	0.080239	0.0377073
GCST90001729	CD19 on IgD+ CD38br	B cell	Simple mode	7	0.0450986	0.0603847	0.48338
GCST90001729	CD19 on IgD+ CD38br	B cell	Weighted mode	7	0.0358328	0.0533192	0.526573
GCST90001730	CD19 on IgD+ CD38dim	B cell	Inverse variance weighted	13	0.0463802	0.0270218	0.0860894
GCST90001730	CD19 on IgD+ CD38dim	B cell	Weighted median	13	0.0566623	0.0287799	0.0489742
GCST90001730	CD19 on IgD+ CD38dim	B cell	MR Egger	13	0.109806	0.0534405	0.0644471
GCST90001730	CD19 on IgD+ CD38dim	B cell	Simple mode	13	0.0661209	0.0439671	0.15847
GCST90001730	CD19 on IgD+ CD38dim	B cell	Weighted mode	13	0.0520206	0.0364645	0.179188
GCST90001731	CD19 on IgD- CD24-	B cell	Inverse variance weighted	18	0.0222918	0.0193469	0.249234
GCST90001731	CD19 on IgD- CD24-	B cell	Weighted median	18	0.0285967	0.0290202	0.324425
GCST90001731	CD19 on IgD- CD24-	B cell	MR Egger	18	0.00756902	0.0437005	0.864665
GCST90001731	CD19 on IgD- CD24-	B cell	Simple mode	18	0.0513768	0.0476754	0.296251
GCST90001731	CD19 on IgD- CD24-	B cell	Weighted mode	18	0.0418504	0.042071	0.333804
GCST90001732	CD19 on IgD- CD27-	B cell	Inverse variance weighted	13	-0.00448991	0.0239527	0.851309
GCST90001732	CD19 on IgD- CD27-	B cell	Weighted median	13	-0.00763463	0.0336376	0.82045
GCST90001732	CD19 on IgD- CD27-	B cell	MR Egger	13	-0.0159101	0.0542684	0.774846
GCST90001732	CD19 on IgD- CD27-	B cell	Simple mode	13	0.00797308	0.0575451	0.892101
GCST90001732	CD19 on IgD- CD27-	B cell	Weighted mode	13	-0.0185437	0.0462652	0.695603
GCST90001733	CD19 on IgD- CD38-	B cell	Inverse variance weighted	13	-0.0164726	0.0260197	0.526681
GCST90001733	CD19 on IgD- CD38-	B cell	Weighted median	13	-0.00429843	0.0393821	0.913086
GCST90001733	CD19 on IgD- CD38-	B cell	MR Egger	13	0.0730442	0.0801718	0.381777
GCST90001733	CD19 on IgD- CD38-	B cell	Simple mode	13	-0.0580034	0.0549124	0.311639
GCST90001733	CD19 on IgD- CD38-	B cell	Weighted mode	13	-0.0106252	0.0452196	0.818194
GCST90001734	CD19 on IgD- CD38br	B cell	Inverse variance weighted	9	-0.00391302	0.0199177	0.844251
GCST90001734	CD19 on IgD- CD38br	B cell	Weighted median	9	0.00117406	0.0243421	0.961532
GCST90001734	CD19 on IgD- CD38br	B cell	MR Egger	9	0.0199665	0.0371609	0.60771
GCST90001734	CD19 on IgD- CD38br	B cell	Simple mode	9	-0.0168775	0.0432292	0.706417
GCST90001734	CD19 on IgD- CD38br	B cell	Weighted mode	9	0.00580489	0.0233854	0.810212
GCST90001735	CD19 on IgD- CD38dim	B cell	Inverse variance weighted	14	0.0308791	0.0233187	0.18543
GCST90001735	CD19 on IgD- CD38dim	B cell	Weighted median	14	0.00516747	0.0305235	0.865565
GCST90001735	CD19 on IgD- CD38dim	B cell	MR Egger	14	0.0229094	0.0538384	0.677988
GCST90001735	CD19 on IgD- CD38dim	B cell	Simple mode	14	-0.0075256	0.0507943	0.884491
GCST90001735	CD19 on IgD- CD38dim	B cell	Weighted mode	14	-0.000578161	0.0489551	0.990757
GCST90001736	CD19 on memory B cell	B cell	Inverse variance weighted	12	0.0171557	0.0194957	0.378874
GCST90001736	CD19 on memory B cell	B cell	Weighted median	12	0.0222475	0.0263598	0.398674
GCST90001736	CD19 on memory B cell	B cell	MR Egger	12	0.0330481	0.0308351	0.309007
GCST90001736	CD19 on memory B cell	B cell	Simple mode	12	0.0121309	0.0454301	0.79439
GCST90001736	CD19 on memory B cell	B cell	Weighted mode	12	0.0174814	0.0256688	0.509931
GCST90001737	CD19 on naive-mature B cell	B cell	Inverse variance weighted	11	0.0293315	0.0272846	0.282366
GCST90001737	CD19 on naive-mature B cell	B cell	Weighted median	11	0.0395068	0.037572	0.29303
GCST90001737	CD19 on naive-mature B cell	B cell	MR Egger	11	-0.0710071	0.0884824	0.442938
GCST90001737	CD19 on naive-mature B cell	B cell	Simple mode	11	0.0679991	0.071744	0.365572
GCST90001737	CD19 on naive-mature B cell	B cell	Weighted mode	11	0.059709	0.0599199	0.342518
GCST90001738	CD19 on unsw mem	B cell	Inverse variance weighted	8	0.0211882	0.0391551	0.588414
GCST90001738	CD19 on unsw mem	B cell	Weighted median	8	-0.00643922	0.0494874	0.896473
GCST90001738	CD19 on unsw mem	B cell	MR Egger	8	0.0719107	0.0759816	0.380472
GCST90001738	CD19 on unsw mem	B cell	Simple mode	8	-0.045082	0.0696955	0.538358
GCST90001738	CD19 on unsw mem	B cell	Weighted mode	8	-0.015904	0.0580919	0.792161
GCST90001739	CD19 on PB/PC	B cell	Inverse variance weighted	9	-0.0170183	0.0281494	0.545465
GCST90001739	CD19 on PB/PC	B cell	Weighted median	9	-0.0230743	0.0370131	0.533017
GCST90001739	CD19 on PB/PC	B cell	MR Egger	9	-0.118979	0.0946952	0.249261
GCST90001739	CD19 on PB/PC	B cell	Simple mode	9	-0.0325521	0.0637324	0.62331
GCST90001739	CD19 on PB/PC	B cell	Weighted mode	9	-0.0404342	0.0587292	0.510615
GCST90001740	CD19 on sw mem	B cell	Inverse variance weighted	11	0.0269877	0.026505	0.308577
GCST90001740	CD19 on sw mem	B cell	Weighted median	11	0.00451393	0.0349922	0.897359
GCST90001740	CD19 on sw mem	B cell	MR Egger	11	0.0341504	0.0592612	0.578557
GCST90001740	CD19 on sw mem	B cell	Simple mode	11	0.0055899	0.0479897	0.909577
GCST90001740	CD19 on sw mem	B cell	Weighted mode	11	0.0055899	0.0405024	0.892969
GCST90001741	CD19 on IgD+	B cell	Inverse variance weighted	11	0.0580962	0.0319675	0.0691633
GCST90001741	CD19 on IgD+	B cell	Weighted median	11	0.0477668	0.0413068	0.247521
GCST90001741	CD19 on IgD+	B cell	MR Egger	11	0.0989435	0.0948152	0.323917
GCST90001741	CD19 on IgD+	B cell	Simple mode	11	0.0701053	0.0702992	0.342166
GCST90001741	CD19 on IgD+	B cell	Weighted mode	11	0.0539604	0.0527229	0.330206
GCST90001742	CD19 on transitional	B cell	Inverse variance weighted	16	0.0202458	0.0322015	0.529532
GCST90001742	CD19 on transitional	B cell	Weighted median	16	0.0110315	0.0346957	0.750522
GCST90001742	CD19 on transitional	B cell	MR Egger	16	0.170455	0.0688853	0.0267529
GCST90001742	CD19 on transitional	B cell	Simple mode	16	-0.00370246	0.0579663	0.949915
GCST90001742	CD19 on transitional	B cell	Weighted mode	16	0.00943628	0.047226	0.844312
GCST90001743	CD20 on B cell	B cell	Inverse variance weighted	16	0.0039118	0.0165916	0.813611
GCST90001743	CD20 on B cell	B cell	Weighted median	16	0.00842067	0.0238547	0.724089
GCST90001743	CD20 on B cell	B cell	MR Egger	16	0.0156035	0.0414479	0.712219
GCST90001743	CD20 on B cell	B cell	Simple mode	16	0.0403603	0.0442497	0.37614
GCST90001743	CD20 on B cell	B cell	Weighted mode	16	0.0422559	0.0419268	0.32951
GCST90001744	CD20 on CD20- CD38-	B cell	Inverse variance weighted	7	0.0523202	0.0359965	0.14609
GCST90001744	CD20 on CD20- CD38-	B cell	Weighted median	7	0.0463078	0.0455422	0.309243
GCST90001744	CD20 on CD20- CD38-	B cell	MR Egger	7	0.0764288	0.0911531	0.44
GCST90001744	CD20 on CD20- CD38-	B cell	Simple mode	7	0.00823286	0.0656395	0.904284
GCST90001744	CD20 on CD20- CD38-	B cell	Weighted mode	7	0.0492512	0.0551953	0.406589
GCST90001745	CD20 on CD24+ CD27+	B cell	Inverse variance weighted	15	-0.00289929	0.0223253	0.896673
GCST90001745	CD20 on CD24+ CD27+	B cell	Weighted median	15	0.00937101	0.0297175	0.752506
GCST90001745	CD20 on CD24+ CD27+	B cell	MR Egger	15	0.0418997	0.0649515	0.530089
GCST90001745	CD20 on CD24+ CD27+	B cell	Simple mode	15	-0.0719973	0.0509918	0.179808
GCST90001745	CD20 on CD24+ CD27+	B cell	Weighted mode	15	0.00668151	0.0362147	0.856269
GCST90001746	CD20 on IgD+ CD24+	B cell	Inverse variance weighted	9	0.00377936	0.0186049	0.839027
GCST90001746	CD20 on IgD+ CD24+	B cell	Weighted median	9	-0.00334566	0.0199657	0.866921
GCST90001746	CD20 on IgD+ CD24+	B cell	MR Egger	9	-0.0205558	0.030019	0.515521
GCST90001746	CD20 on IgD+ CD24+	B cell	Simple mode	9	0.040928	0.0461281	0.400821
GCST90001746	CD20 on IgD+ CD24+	B cell	Weighted mode	9	-0.00366039	0.0196451	0.856827
GCST90001747	CD20 on IgD+ CD24-	B cell	Inverse variance weighted	18	0.0101535	0.0168606	0.547039
GCST90001747	CD20 on IgD+ CD24-	B cell	Weighted median	18	0.0102921	0.0239291	0.667117
GCST90001747	CD20 on IgD+ CD24-	B cell	MR Egger	18	-0.0292819	0.0437914	0.51324
GCST90001747	CD20 on IgD+ CD24-	B cell	Simple mode	18	0.0319113	0.04197	0.45747
GCST90001747	CD20 on IgD+ CD24-	B cell	Weighted mode	18	0.0233716	0.0356035	0.520329
GCST90001748	CD20 on IgD+ CD38-	B cell	Inverse variance weighted	15	0.0450091	0.0245978	0.0672797
GCST90001748	CD20 on IgD+ CD38-	B cell	Weighted median	15	0.0386796	0.0312428	0.215704
GCST90001748	CD20 on IgD+ CD38-	B cell	MR Egger	15	0.0652923	0.070082	0.368494
GCST90001748	CD20 on IgD+ CD38-	B cell	Simple mode	15	0.0212789	0.0539558	0.699246
GCST90001748	CD20 on IgD+ CD38-	B cell	Weighted mode	15	0.0329395	0.0466282	0.491512
GCST90001749	CD20 on IgD+ CD38- naive	B cell	Inverse variance weighted	11	-0.000883915	0.0207443	0.966012
GCST90001749	CD20 on IgD+ CD38- naive	B cell	Weighted median	11	0.00393516	0.0284144	0.889852
GCST90001749	CD20 on IgD+ CD38- naive	B cell	MR Egger	11	-0.0120874	0.0911597	0.89743
GCST90001749	CD20 on IgD+ CD38- naive	B cell	Simple mode	11	0.0130739	0.0479274	0.790569
GCST90001749	CD20 on IgD+ CD38- naive	B cell	Weighted mode	11	0.011294	0.0381645	0.773337
GCST90001750	CD20 on IgD+ CD38- unsw mem	B cell	Inverse variance weighted	13	-0.0246297	0.0234392	0.293354
GCST90001750	CD20 on IgD+ CD38- unsw mem	B cell	Weighted median	13	0.00887529	0.0286436	0.756673
GCST90001750	CD20 on IgD+ CD38- unsw mem	B cell	MR Egger	13	-0.140161	0.118333	0.261192
GCST90001750	CD20 on IgD+ CD38- unsw mem	B cell	Simple mode	13	0.0244578	0.0473958	0.615206
GCST90001750	CD20 on IgD+ CD38- unsw mem	B cell	Weighted mode	13	0.0223255	0.0427236	0.610795
GCST90001751	CD20 on IgD+ CD38br	B cell	Inverse variance weighted	13	0.00875211	0.0184319	0.634906
GCST90001751	CD20 on IgD+ CD38br	B cell	Weighted median	13	0.0012856	0.0241885	0.957613
GCST90001751	CD20 on IgD+ CD38br	B cell	MR Egger	13	-0.0104705	0.0386418	0.791436
GCST90001751	CD20 on IgD+ CD38br	B cell	Simple mode	13	0.0107864	0.0341733	0.757698
GCST90001751	CD20 on IgD+ CD38br	B cell	Weighted mode	13	0.0020011	0.02528	0.938212
GCST90001752	CD20 on IgD+ CD38dim	B cell	Inverse variance weighted	15	0.0201699	0.0216978	0.352587
GCST90001752	CD20 on IgD+ CD38dim	B cell	Weighted median	15	0.0102927	0.030776	0.738047
GCST90001752	CD20 on IgD+ CD38dim	B cell	MR Egger	15	-0.0530461	0.0716943	0.472516
GCST90001752	CD20 on IgD+ CD38dim	B cell	Simple mode	15	0.0297059	0.0558519	0.603155
GCST90001752	CD20 on IgD+ CD38dim	B cell	Weighted mode	15	0.00312604	0.0400154	0.938837
GCST90001753	CD20 on IgD- CD24-	B cell	Inverse variance weighted	18	0.00784651	0.0124867	0.529748
GCST90001753	CD20 on IgD- CD24-	B cell	Weighted median	18	0.00974392	0.0148588	0.511973
GCST90001753	CD20 on IgD- CD24-	B cell	MR Egger	18	0.0153613	0.0168613	0.375796
GCST90001753	CD20 on IgD- CD24-	B cell	Simple mode	18	0.0340942	0.0418036	0.426021
GCST90001753	CD20 on IgD- CD24-	B cell	Weighted mode	18	0.0107474	0.0132852	0.429705
GCST90001754	CD20 on IgD- CD27-	B cell	Inverse variance weighted	11	0.00132695	0.0233788	0.954737
GCST90001754	CD20 on IgD- CD27-	B cell	Weighted median	11	-0.0267112	0.0309147	0.387571
GCST90001754	CD20 on IgD- CD27-	B cell	MR Egger	11	-0.00110668	0.0733654	0.988294
GCST90001754	CD20 on IgD- CD27-	B cell	Simple mode	11	-0.0349963	0.0545442	0.535552
GCST90001754	CD20 on IgD- CD27-	B cell	Weighted mode	11	-0.039471	0.0385835	0.330417
GCST90001755	CD20 on IgD- CD38-	B cell	Inverse variance weighted	16	0.00293193	0.0267094	0.912591
GCST90001755	CD20 on IgD- CD38-	B cell	Weighted median	16	-0.00134968	0.0316362	0.965971
GCST90001755	CD20 on IgD- CD38-	B cell	MR Egger	16	0.115069	0.0745137	0.144822
GCST90001755	CD20 on IgD- CD38-	B cell	Simple mode	16	-0.00555179	0.0525506	0.917263
GCST90001755	CD20 on IgD- CD38-	B cell	Weighted mode	16	0.00582946	0.048244	0.905427
GCST90001756	CD20 on IgD- CD38br	B cell	Inverse variance weighted	8	-0.0209452	0.0454087	0.644612
GCST90001756	CD20 on IgD- CD38br	B cell	Weighted median	8	0.00270402	0.0484282	0.955473
GCST90001756	CD20 on IgD- CD38br	B cell	MR Egger	8	-0.185709	0.186935	0.358856
GCST90001756	CD20 on IgD- CD38br	B cell	Simple mode	8	-0.00675501	0.0731715	0.929032
GCST90001756	CD20 on IgD- CD38br	B cell	Weighted mode	8	-0.0101707	0.0683529	0.88591
GCST90001757	CD20 on IgD- CD38dim	B cell	Inverse variance weighted	15	-0.00553127	0.00966205	0.567001
GCST90001757	CD20 on IgD- CD38dim	B cell	Weighted median	15	-0.0106885	0.0116204	0.357676
GCST90001757	CD20 on IgD- CD38dim	B cell	MR Egger	15	-0.0110718	0.0109602	0.330842
GCST90001757	CD20 on IgD- CD38dim	B cell	Simple mode	15	-0.0101476	0.036844	0.787016
GCST90001757	CD20 on IgD- CD38dim	B cell	Weighted mode	15	-0.0101476	0.0106297	0.355953
GCST90001758	CD20 on memory B cell	B cell	Inverse variance weighted	17	0.00213673	0.020214	0.915816
GCST90001758	CD20 on memory B cell	B cell	Weighted median	17	-0.00175078	0.0281979	0.950492
GCST90001758	CD20 on memory B cell	B cell	MR Egger	17	0.0171594	0.0592204	0.77597
GCST90001758	CD20 on memory B cell	B cell	Simple mode	17	-0.038378	0.0475672	0.431602
GCST90001758	CD20 on memory B cell	B cell	Weighted mode	17	-0.0048236	0.0365975	0.896784
GCST90001759	CD20 on naive-mature B cell	B cell	Inverse variance weighted	13	0.00394605	0.0243215	0.871113
GCST90001759	CD20 on naive-mature B cell	B cell	Weighted median	13	0.0064826	0.0298556	0.828106
GCST90001759	CD20 on naive-mature B cell	B cell	MR Egger	13	0.0360987	0.06698	0.60066
GCST90001759	CD20 on naive-mature B cell	B cell	Simple mode	13	0.031727	0.0539755	0.567561
GCST90001759	CD20 on naive-mature B cell	B cell	Weighted mode	13	0.0342838	0.0453263	0.464014
GCST90001760	CD20 on unsw mem	B cell	Inverse variance weighted	12	-0.0074544	0.0217518	0.731822
GCST90001760	CD20 on unsw mem	B cell	Weighted median	12	-0.0167351	0.0309659	0.588896
GCST90001760	CD20 on unsw mem	B cell	MR Egger	12	-0.0505701	0.0576347	0.400845
GCST90001760	CD20 on unsw mem	B cell	Simple mode	12	-0.0625639	0.0582832	0.306055
GCST90001760	CD20 on unsw mem	B cell	Weighted mode	12	-0.0617282	0.0471045	0.216745
GCST90001761	CD20 on sw mem	B cell	Inverse variance weighted	13	0.00190247	0.0215814	0.929755
GCST90001761	CD20 on sw mem	B cell	Weighted median	13	0.0129638	0.0283002	0.646895
GCST90001761	CD20 on sw mem	B cell	MR Egger	13	0.0374968	0.057016	0.524283
GCST90001761	CD20 on sw mem	B cell	Simple mode	13	0.00292356	0.042169	0.945869
GCST90001761	CD20 on sw mem	B cell	Weighted mode	13	0.0145519	0.0336767	0.673327
GCST90001762	CD20 on IgD+	B cell	Inverse variance weighted	15	0.00165495	0.0183295	0.928058
GCST90001762	CD20 on IgD+	B cell	Weighted median	15	-0.00660109	0.0252954	0.794123
GCST90001762	CD20 on IgD+	B cell	MR Egger	15	-0.0293043	0.0546845	0.601091
GCST90001762	CD20 on IgD+	B cell	Simple mode	15	0.0194964	0.0422436	0.651512
GCST90001762	CD20 on IgD+	B cell	Weighted mode	15	-0.0189404	0.0390387	0.63506
GCST90001763	CD20 on transitional	B cell	Inverse variance weighted	12	0.0109179	0.0264974	0.680313
GCST90001763	CD20 on transitional	B cell	Weighted median	12	-0.011819	0.0322212	0.713761
GCST90001763	CD20 on transitional	B cell	MR Egger	12	0.0106667	0.0836275	0.901033
GCST90001763	CD20 on transitional	B cell	Simple mode	12	-0.019951	0.0458935	0.672168
GCST90001763	CD20 on transitional	B cell	Weighted mode	12	-0.0232722	0.0331861	0.497706
GCST90001764	CD24 on CD24+ CD27+	B cell	Inverse variance weighted	2	-0.0032021	0.0657766	0.961173
GCST90001765	CD24 on IgD+ CD24+	B cell	Inverse variance weighted	12	-0.0308725	0.0164735	0.0609203
GCST90001765	CD24 on IgD+ CD24+	B cell	Weighted median	12	0.0110185	0.0237379	0.642523
GCST90001765	CD24 on IgD+ CD24+	B cell	MR Egger	12	-0.0284987	0.0242532	0.267196
GCST90001765	CD24 on IgD+ CD24+	B cell	Simple mode	12	-0.0173066	0.0447	0.706015
GCST90001765	CD24 on IgD+ CD24+	B cell	Weighted mode	12	0.0136914	0.0236354	0.574076
GCST90001766	CD24 on IgD+ CD38-	B cell	Inverse variance weighted	9	0.0309659	0.0211036	0.142286
GCST90001766	CD24 on IgD+ CD38-	B cell	Weighted median	9	0.02361	0.0282141	0.402697
GCST90001766	CD24 on IgD+ CD38-	B cell	MR Egger	9	0.0279904	0.0573591	0.640473
GCST90001766	CD24 on IgD+ CD38-	B cell	Simple mode	9	0.00370414	0.0459326	0.937707
GCST90001766	CD24 on IgD+ CD38-	B cell	Weighted mode	9	0.0138904	0.0337704	0.691637
GCST90001767	CD24 on IgD+ CD38- unsw mem	B cell	Inverse variance weighted	8	0.00709868	0.0161405	0.660079
GCST90001767	CD24 on IgD+ CD38- unsw mem	B cell	Weighted median	8	0.0149023	0.0182391	0.413897
GCST90001767	CD24 on IgD+ CD38- unsw mem	B cell	MR Egger	8	0.00429572	0.0315365	0.896107
GCST90001767	CD24 on IgD+ CD38- unsw mem	B cell	Simple mode	8	0.0372076	0.0327821	0.293741
GCST90001767	CD24 on IgD+ CD38- unsw mem	B cell	Weighted mode	8	0.0174859	0.0193053	0.395169
GCST90001768	CD24 on IgD+ CD38br	B cell	Inverse variance weighted	10	0.029818	0.0189004	0.114649
GCST90001768	CD24 on IgD+ CD38br	B cell	Weighted median	10	0.0490887	0.0267265	0.0662538
GCST90001768	CD24 on IgD+ CD38br	B cell	MR Egger	10	0.0784139	0.0387373	0.0775464
GCST90001768	CD24 on IgD+ CD38br	B cell	Simple mode	10	0.0401766	0.0485251	0.429104
GCST90001768	CD24 on IgD+ CD38br	B cell	Weighted mode	10	0.0523493	0.0279843	0.0941986
GCST90001769	CD24 on IgD- CD38-	B cell	Inverse variance weighted	14	-0.0106265	0.0166077	0.522269
GCST90001769	CD24 on IgD- CD38-	B cell	Weighted median	14	0.00862507	0.0231669	0.709668
GCST90001769	CD24 on IgD- CD38-	B cell	MR Egger	14	-0.0171938	0.0350583	0.632671
GCST90001769	CD24 on IgD- CD38-	B cell	Simple mode	14	-0.0210261	0.0390939	0.599778
GCST90001769	CD24 on IgD- CD38-	B cell	Weighted mode	14	0.00787093	0.0280152	0.783169
GCST90001770	CD24 on IgD- CD38dim	B cell	Inverse variance weighted	4	-0.0269021	0.0529156	0.611176
GCST90001770	CD24 on IgD- CD38dim	B cell	Weighted median	4	-0.0914868	0.0566039	0.106037
GCST90001770	CD24 on IgD- CD38dim	B cell	MR Egger	4	0.154493	0.0974048	0.25361
GCST90001770	CD24 on IgD- CD38dim	B cell	Simple mode	4	-0.103005	0.0820809	0.298369
GCST90001770	CD24 on IgD- CD38dim	B cell	Weighted mode	4	-0.103485	0.108091	0.409001
GCST90001771	CD24 on memory B cell	B cell	Inverse variance weighted	13	-0.0336929	0.0148584	0.0233538
GCST90001771	CD24 on memory B cell	B cell	Weighted median	13	-0.0188407	0.0236527	0.425708
GCST90001771	CD24 on memory B cell	B cell	MR Egger	13	-0.063425	0.0209299	0.0114419
GCST90001771	CD24 on memory B cell	B cell	Simple mode	13	0.00843302	0.0394441	0.834295
GCST90001771	CD24 on memory B cell	B cell	Weighted mode	13	-0.0424224	0.0251444	0.117374
GCST90001772	CD24 on unsw mem	B cell	Inverse variance weighted	11	-0.0145265	0.0142315	0.307383
GCST90001772	CD24 on unsw mem	B cell	Weighted median	11	0.0188251	0.0199012	0.344184
GCST90001772	CD24 on unsw mem	B cell	MR Egger	11	-0.024781	0.0224182	0.297662
GCST90001772	CD24 on unsw mem	B cell	Simple mode	11	0.00359466	0.0329777	0.915357
GCST90001772	CD24 on unsw mem	B cell	Weighted mode	11	0.0206256	0.023626	0.403136
GCST90001773	CD24 on sw mem	B cell	Inverse variance weighted	19	0.00418399	0.0115487	0.717134
GCST90001773	CD24 on sw mem	B cell	Weighted median	19	-0.00602767	0.017012	0.723101
GCST90001773	CD24 on sw mem	B cell	MR Egger	19	-0.00877085	0.0177927	0.628356
GCST90001773	CD24 on sw mem	B cell	Simple mode	19	-0.0140884	0.023354	0.553866
GCST90001773	CD24 on sw mem	B cell	Weighted mode	19	-0.0140884	0.0177202	0.436944
GCST90001774	CD24 on transitional	B cell	Inverse variance weighted	8	-0.0112891	0.0284791	0.69181
GCST90001774	CD24 on transitional	B cell	Weighted median	8	-0.0117807	0.0368121	0.74895
GCST90001774	CD24 on transitional	B cell	MR Egger	8	0.00715163	0.0699939	0.921947
GCST90001774	CD24 on transitional	B cell	Simple mode	8	-0.0280266	0.0501064	0.593365
GCST90001774	CD24 on transitional	B cell	Weighted mode	8	-0.017343	0.0439209	0.704694
GCST90001775	CD25 on B cell	B cell	Inverse variance weighted	12	-0.00211451	0.00719542	0.768858
GCST90001775	CD25 on B cell	B cell	Weighted median	12	-0.00307083	0.00830037	0.71141
GCST90001775	CD25 on B cell	B cell	MR Egger	12	-0.00128682	0.00793713	0.874436
GCST90001775	CD25 on B cell	B cell	Simple mode	12	0.016516	0.0318342	0.614168
GCST90001775	CD25 on B cell	B cell	Weighted mode	12	-0.00232724	0.00791143	0.774111
GCST90001776	CD25 on CD20- CD38-	B cell	Inverse variance weighted	8	0.00796934	0.0159701	0.617768
GCST90001776	CD25 on CD20- CD38-	B cell	Weighted median	8	0.00475298	0.0184979	0.797219
GCST90001776	CD25 on CD20- CD38-	B cell	MR Egger	8	-0.00416975	0.0236291	0.865733
GCST90001776	CD25 on CD20- CD38-	B cell	Simple mode	8	-0.00666707	0.0323832	0.842744
GCST90001776	CD25 on CD20- CD38-	B cell	Weighted mode	8	0.0040101	0.0190858	0.839567
GCST90001777	CD25 on CD24+ CD27+	B cell	Inverse variance weighted	16	0.0502353	0.017318	0.00372265
GCST90001777	CD25 on CD24+ CD27+	B cell	Weighted median	16	0.0375651	0.0247271	0.128715
GCST90001777	CD25 on CD24+ CD27+	B cell	MR Egger	16	0.0480069	0.041051	0.26175
GCST90001777	CD25 on CD24+ CD27+	B cell	Simple mode	16	0.0341454	0.0375804	0.377931
GCST90001777	CD25 on CD24+ CD27+	B cell	Weighted mode	16	0.0359697	0.0271663	0.205308
GCST90001778	CD25 on IgD+ CD24+	B cell	Inverse variance weighted	15	0.0223183	0.0142266	0.1167
GCST90001778	CD25 on IgD+ CD24+	B cell	Weighted median	15	0.0251742	0.020028	0.20877
GCST90001778	CD25 on IgD+ CD24+	B cell	MR Egger	15	-0.0132311	0.0266647	0.628033
GCST90001778	CD25 on IgD+ CD24+	B cell	Simple mode	15	0.0271379	0.0373187	0.479093
GCST90001778	CD25 on IgD+ CD24+	B cell	Weighted mode	15	0.00152697	0.0217989	0.945146
GCST90001779	CD25 on IgD+ CD24-	B cell	Inverse variance weighted	10	-0.00302069	0.00728531	0.678415
GCST90001779	CD25 on IgD+ CD24-	B cell	Weighted median	10	-0.00537417	0.00844744	0.524653
GCST90001779	CD25 on IgD+ CD24-	B cell	MR Egger	10	-0.00588613	0.00826326	0.496509
GCST90001779	CD25 on IgD+ CD24-	B cell	Simple mode	10	0.00122826	0.0293388	0.967521
GCST90001779	CD25 on IgD+ CD24-	B cell	Weighted mode	10	-0.00545123	0.00813343	0.519539
GCST90001780	CD25 on IgD+ CD38-	B cell	Inverse variance weighted	12	0.0270243	0.0165443	0.102374
GCST90001780	CD25 on IgD+ CD38-	B cell	Weighted median	12	0.0203841	0.022578	0.366616
GCST90001780	CD25 on IgD+ CD38-	B cell	MR Egger	12	0.0411502	0.0332206	0.243746
GCST90001780	CD25 on IgD+ CD38-	B cell	Simple mode	12	0.0287194	0.0321694	0.3911
GCST90001780	CD25 on IgD+ CD38-	B cell	Weighted mode	12	0.0205892	0.0267561	0.457794
GCST90001781	CD25 on IgD+ CD38- naive	B cell	Inverse variance weighted	12	0.00944517	0.0184246	0.608204
GCST90001781	CD25 on IgD+ CD38- naive	B cell	Weighted median	12	0.0136179	0.024977	0.585604
GCST90001781	CD25 on IgD+ CD38- naive	B cell	MR Egger	12	0.0158817	0.0576013	0.788378
GCST90001781	CD25 on IgD+ CD38- naive	B cell	Simple mode	12	0.0155712	0.0377858	0.688189
GCST90001781	CD25 on IgD+ CD38- naive	B cell	Weighted mode	12	0.0141471	0.0372351	0.711224
GCST90001782	CD25 on IgD+ CD38- unsw mem	B cell	Inverse variance weighted	10	0.00283239	0.0194885	0.884445
GCST90001782	CD25 on IgD+ CD38- unsw mem	B cell	Weighted median	10	-0.00159085	0.022027	0.942425
GCST90001782	CD25 on IgD+ CD38- unsw mem	B cell	MR Egger	10	0.0377255	0.0409606	0.383974
GCST90001782	CD25 on IgD+ CD38- unsw mem	B cell	Simple mode	10	-0.0289587	0.0375571	0.460436
GCST90001782	CD25 on IgD+ CD38- unsw mem	B cell	Weighted mode	10	0.00530026	0.0246587	0.834602
GCST90001783	CD25 on IgD+ CD38br	B cell	Inverse variance weighted	8	0.0101039	0.0277013	0.715303
GCST90001783	CD25 on IgD+ CD38br	B cell	Weighted median	8	-0.00949493	0.0349031	0.785594
GCST90001783	CD25 on IgD+ CD38br	B cell	MR Egger	8	-0.0331991	0.0673047	0.639357
GCST90001783	CD25 on IgD+ CD38br	B cell	Simple mode	8	-0.0115795	0.046057	0.808712
GCST90001783	CD25 on IgD+ CD38br	B cell	Weighted mode	8	-0.0115795	0.0442431	0.801067
GCST90001784	CD25 on IgD+ CD38dim	B cell	Inverse variance weighted	9	0.00278536	0.0235045	0.905669
GCST90001784	CD25 on IgD+ CD38dim	B cell	Weighted median	9	0.0102254	0.0301389	0.734402
GCST90001784	CD25 on IgD+ CD38dim	B cell	MR Egger	9	0.0414414	0.0366795	0.295773
GCST90001784	CD25 on IgD+ CD38dim	B cell	Simple mode	9	-0.00965742	0.0410483	0.81991
GCST90001784	CD25 on IgD+ CD38dim	B cell	Weighted mode	9	0.0223844	0.0311455	0.492777
GCST90001785	CD25 on IgD- CD24-	B cell	Inverse variance weighted	17	0.0174618	0.0266305	0.512012
GCST90001785	CD25 on IgD- CD24-	B cell	Weighted median	17	0.0193155	0.0363157	0.594811
GCST90001785	CD25 on IgD- CD24-	B cell	MR Egger	17	0.00973522	0.0855885	0.910949
GCST90001785	CD25 on IgD- CD24-	B cell	Simple mode	17	0.0289672	0.0599365	0.635431
GCST90001785	CD25 on IgD- CD24-	B cell	Weighted mode	17	0.0185209	0.0469936	0.698698
GCST90001786	CD25 on IgD- CD27-	B cell	Inverse variance weighted	12	0.0467739	0.0279019	0.093665
GCST90001786	CD25 on IgD- CD27-	B cell	Weighted median	12	0.0308992	0.0366861	0.399644
GCST90001786	CD25 on IgD- CD27-	B cell	MR Egger	12	0.061561	0.0849062	0.485044
GCST90001786	CD25 on IgD- CD27-	B cell	Simple mode	12	0.0109263	0.0533951	0.841597
GCST90001786	CD25 on IgD- CD27-	B cell	Weighted mode	12	0.0233624	0.0439263	0.605401
GCST90001787	CD25 on IgD- CD38-	B cell	Inverse variance weighted	11	0.0158333	0.019163	0.408667
GCST90001787	CD25 on IgD- CD38-	B cell	Weighted median	11	0.0201317	0.0255146	0.430097
GCST90001787	CD25 on IgD- CD38-	B cell	MR Egger	11	0.0249433	0.0381159	0.529216
GCST90001787	CD25 on IgD- CD38-	B cell	Simple mode	11	-0.00496521	0.0410073	0.906025
GCST90001787	CD25 on IgD- CD38-	B cell	Weighted mode	11	0.0076969	0.0316041	0.81251
GCST90001788	CD25 on IgD- CD38br	B cell	Inverse variance weighted	8	-0.0342776	0.0360575	0.341789
GCST90001788	CD25 on IgD- CD38br	B cell	Weighted median	8	-0.0174636	0.0467608	0.708801
GCST90001788	CD25 on IgD- CD38br	B cell	MR Egger	8	0.164629	0.249236	0.533435
GCST90001788	CD25 on IgD- CD38br	B cell	Simple mode	8	0.0298096	0.0769148	0.709852
GCST90001788	CD25 on IgD- CD38br	B cell	Weighted mode	8	0.0178841	0.0659209	0.793989
GCST90001789	CD25 on IgD- CD38dim	B cell	Inverse variance weighted	10	0.0161985	0.0227752	0.476939
GCST90001789	CD25 on IgD- CD38dim	B cell	Weighted median	10	0.0164648	0.0284579	0.562881
GCST90001789	CD25 on IgD- CD38dim	B cell	MR Egger	10	-0.0100079	0.051104	0.849624
GCST90001789	CD25 on IgD- CD38dim	B cell	Simple mode	10	0.0175215	0.0429068	0.692553
GCST90001789	CD25 on IgD- CD38dim	B cell	Weighted mode	10	0.0137484	0.0308116	0.665989
GCST90001790	CD25 on memory B cell	B cell	Inverse variance weighted	13	0.0419736	0.0185611	0.0237359
GCST90001790	CD25 on memory B cell	B cell	Weighted median	13	0.0376644	0.0257293	0.143229
GCST90001790	CD25 on memory B cell	B cell	MR Egger	13	0.0752675	0.0406382	0.0910104
GCST90001790	CD25 on memory B cell	B cell	Simple mode	13	0.0357911	0.0407516	0.39704
GCST90001790	CD25 on memory B cell	B cell	Weighted mode	13	0.0408395	0.0266389	0.151187
GCST90001791	CD25 on naive-mature B cell	B cell	Inverse variance weighted	14	-0.0178628	0.0242269	0.460933
GCST90001791	CD25 on naive-mature B cell	B cell	Weighted median	14	-0.0148415	0.0264396	0.574569
GCST90001791	CD25 on naive-mature B cell	B cell	MR Egger	14	-0.0548151	0.0438255	0.23486
GCST90001791	CD25 on naive-mature B cell	B cell	Simple mode	14	0.00511452	0.0404584	0.901338
GCST90001791	CD25 on naive-mature B cell	B cell	Weighted mode	14	-0.00954004	0.0315869	0.76741
GCST90001792	CD25 on unsw mem	B cell	Inverse variance weighted	13	0.0142809	0.0152953	0.350471
GCST90001792	CD25 on unsw mem	B cell	Weighted median	13	0.0121638	0.0215622	0.572669
GCST90001792	CD25 on unsw mem	B cell	MR Egger	13	0.00661534	0.0298437	0.828635
GCST90001792	CD25 on unsw mem	B cell	Simple mode	13	0.0239296	0.0370068	0.530048
GCST90001792	CD25 on unsw mem	B cell	Weighted mode	13	0.00121094	0.0223454	0.957674
GCST90001793	CD25 on sw mem	B cell	Inverse variance weighted	11	0.0297973	0.0219758	0.175127
GCST90001793	CD25 on sw mem	B cell	Weighted median	11	0.019091	0.0277428	0.491364
GCST90001793	CD25 on sw mem	B cell	MR Egger	11	0.00779411	0.0471638	0.872395
GCST90001793	CD25 on sw mem	B cell	Simple mode	11	0.0248346	0.0415356	0.563195
GCST90001793	CD25 on sw mem	B cell	Weighted mode	11	0.0158441	0.0301823	0.611061
GCST90001794	CD25 on IgD+	B cell	Inverse variance weighted	10	-0.00185795	0.00725137	0.79778
GCST90001794	CD25 on IgD+	B cell	Weighted median	10	-0.00505307	0.00822095	0.538781
GCST90001794	CD25 on IgD+	B cell	MR Egger	10	-0.00226676	0.00845723	0.79546
GCST90001794	CD25 on IgD+	B cell	Simple mode	10	-0.029804	0.0308588	0.35937
[truncated: 1,625 more rows]
