# Supplementary material for: Causal role of immunophenotypes in HIV-1 acquisition: insights from Mendelian randomization analysis
Source: Sci Rep. 2025 Jul 2;15:23618. doi: 10.1038/s41598-025-07962-y (PMC12223304; doi:10.1038/s41598-025-07962-y)
Supplement: Supplementary file 3 — Supplementary Information 3. [file 41598_2025_7962_MOESM3_ESM.xlsx]

## Sheet: Sheet1
Supplementary Table 2:Pathway and process enrichment analysis performed using Metascape.
GroupID	Category	Term	Description	LogP	Genes	Symbols	InTerm_InList
1_Summary	Canonical Pathways	M5885	NABA MATRISOME ASSOCIATED	-4.3644	268,309,6280,55959,64386,85329,353500,894	AMH,ANXA6,S100A9,SULF2,MMP25,LGALS12,BMP8A,CCND2	8/-
1_Member	Canonical Pathways	M5885	NABA MATRISOME ASSOCIATED	-4.3644	268,309,6280,55959,64386,85329,353500	AMH,ANXA6,S100A9,SULF2,MMP25,LGALS12,BMP8A	7/751
1_Member	KEGG Pathway	hsa04390	Hippo signaling pathway	-2.96285	268,894,353500	AMH,CCND2,BMP8A	3/157
1_Member	Canonical Pathways	M5883	NABA SECRETED FACTORS	-2.01156	268,6280,353500	AMH,S100A9,BMP8A	3/343
2_Summary	GO Biological Processes	GO:0051249	regulation of lymphocyte activation	-3.27966	2048,3485,3601,7001,729230,268,353500,2242,4599,7791,266727,11284	EPHB2,IGFBP2,IL15RA,PRDX2,CCR2,AMH,BMP8A,FES,MX1,ZYX,MDGA1,PNKP	12/-
2_Member	GO Biological Processes	GO:0051249	regulation of lymphocyte activation	-3.27966	2048,3485,3601,7001,729230	EPHB2,IGFBP2,IL15RA,PRDX2,CCR2	5/521
2_Member	KEGG Pathway	hsa04060	Cytokine-cytokine receptor interaction	-3.23945	268,3601,353500,729230	AMH,IL15RA,BMP8A,CCR2	4/298
2_Member	GO Biological Processes	GO:0050671	positive regulation of lymphocyte proliferation	-3.04531	2048,3485,729230	EPHB2,IGFBP2,CCR2	3/147
2_Member	GO Biological Processes	GO:0051251	positive regulation of lymphocyte activation	-3.04038	2048,3485,3601,729230	EPHB2,IGFBP2,IL15RA,CCR2	4/337
2_Member	GO Biological Processes	GO:0002694	regulation of leukocyte activation	-3.02682	2048,3485,3601,7001,729230	EPHB2,IGFBP2,IL15RA,PRDX2,CCR2	5/593
2_Member	GO Biological Processes	GO:1902105	regulation of leukocyte differentiation	-3.02612	2242,3601,7001,729230	FES,IL15RA,PRDX2,CCR2	4/340
2_Member	GO Biological Processes	GO:0032946	positive regulation of mononuclear cell proliferation	-3.01997	2048,3485,729230	EPHB2,IGFBP2,CCR2	3/150
2_Member	GO Biological Processes	GO:0002696	positive regulation of leukocyte activation	-2.882	2048,3485,3601,729230	EPHB2,IGFBP2,IL15RA,CCR2	4/372
2_Member	GO Biological Processes	GO:0070665	positive regulation of leukocyte proliferation	-2.87831	2048,3485,729230	EPHB2,IGFBP2,CCR2	3/168
2_Member	GO Biological Processes	GO:0050865	regulation of cell activation	-2.84123	2048,3485,3601,7001,729230	EPHB2,IGFBP2,IL15RA,PRDX2,CCR2	5/653
2_Member	GO Biological Processes	GO:0050867	positive regulation of cell activation	-2.79866	2048,3485,3601,729230	EPHB2,IGFBP2,IL15RA,CCR2	4/392
2_Member	GO Biological Processes	GO:0019221	cytokine-mediated signaling pathway	-2.64887	2048,3601,4599,729230	EPHB2,IL15RA,MX1,CCR2	4/431
2_Member	GO Biological Processes	GO:1903706	regulation of hemopoiesis	-2.63076	2242,3601,7001,729230	FES,IL15RA,PRDX2,CCR2	4/436
2_Member	GO Biological Processes	GO:0045619	regulation of lymphocyte differentiation	-2.51764	3601,7001,729230	IL15RA,PRDX2,CCR2	3/225
2_Member	GO Biological Processes	GO:0071345	cellular response to cytokine stimulus	-2.48922	2048,3601,4599,7791,729230	EPHB2,IL15RA,MX1,ZYX,CCR2	5/787
2_Member	GO Biological Processes	GO:0050670	regulation of lymphocyte proliferation	-2.42385	2048,3485,729230	EPHB2,IGFBP2,CCR2	3/243
2_Member	GO Biological Processes	GO:0032944	regulation of mononuclear cell proliferation	-2.39913	2048,3485,729230	EPHB2,IGFBP2,CCR2	3/248
2_Member	GO Biological Processes	GO:0022407	regulation of cell-cell adhesion	-2.37807	3485,7001,266727,729230	IGFBP2,PRDX2,MDGA1,CCR2	4/513
2_Member	WikiPathways	WP5473	Cytokine cytokine receptor interaction	-2.36541	268,3601,729230	AMH,IL15RA,CCR2	3/255
2_Member	GO Biological Processes	GO:0070663	regulation of leukocyte proliferation	-2.28311	2048,3485,729230	EPHB2,IGFBP2,CCR2	3/273
2_Member	GO Biological Processes	GO:0043086	negative regulation of catalytic activity	-2.00133	2048,11284,729230	EPHB2,PNKP,CCR2	3/346
3_Summary	GO Biological Processes	GO:0010976	positive regulation of neuron projection development	-2.90077	2048,2242,6280,729230,3601	EPHB2,FES,S100A9,CCR2,IL15RA	5/-
3_Member	GO Biological Processes	GO:0010976	positive regulation of neuron projection development	-2.90077	2048,2242,6280	EPHB2,FES,S100A9	3/165
3_Member	GO Biological Processes	GO:0002697	regulation of immune effector process	-2.71224	2048,2242,6280,729230	EPHB2,FES,S100A9,CCR2	4/414
3_Member	GO Biological Processes	GO:0010975	regulation of neuron projection development	-2.58823	2048,2242,3601,6280	EPHB2,FES,IL15RA,S100A9	4/448
3_Member	GO Biological Processes	GO:0120035	regulation of plasma membrane bounded cell projection organization	-2.02039	2048,2242,3601,6280	EPHB2,FES,IL15RA,S100A9	4/650
3_Member	GO Biological Processes	GO:0006935	chemotaxis	-2.01843	2242,6280,729230	FES,S100A9,CCR2	3/341
3_Member	GO Biological Processes	GO:0042330	taxis	-2.01156	2242,6280,729230	FES,S100A9,CCR2	3/343
4_Summary	GO Biological Processes	GO:0019725	cellular homeostasis	-2.70086	309,2548,6280,7001,729230,10562,64386	ANXA6,GAA,S100A9,PRDX2,CCR2,OLFM4,MMP25	7/-
4_Member	GO Biological Processes	GO:0019725	cellular homeostasis	-2.70086	309,2548,6280,7001,729230	ANXA6,GAA,S100A9,PRDX2,CCR2	5/703
4_Member	Reactome Gene Sets	R-HSA-6798695	Neutrophil degranulation	-2.63437	2548,6280,10562,64386	GAA,S100A9,OLFM4,MMP25	4/435
4_Member	GO Biological Processes	GO:0006954	inflammatory response	-2.19879	6280,7001,64386,729230	S100A9,PRDX2,MMP25,CCR2	4/577
5_Summary	KEGG Pathway	hsa05166	Human T-cell leukemia virus 1 infection	-2.52309	894,3601,8900,4599	CCND2,IL15RA,CCNA1,MX1	4/-
5_Member	KEGG Pathway	hsa05166	Human T-cell leukemia virus 1 infection	-2.52309	894,3601,8900	CCND2,IL15RA,CCNA1	3/224
5_Member	KEGG Pathway	hsa05165	Human papillomavirus infection	-2.04639	894,4599,8900	CCND2,MX1,CCNA1	3/333
6_Summary	GO Biological Processes	GO:0006897	endocytosis	-2.39314	4599,9610,55707,729230	MX1,RIN1,NECAP2,CCR2	4/-
6_Member	GO Biological Processes	GO:0006897	endocytosis	-2.39314	4599,9610,55707,729230	MX1,RIN1,NECAP2,CCR2	4/508
7_Summary	GO Biological Processes	GO:0031667	response to nutrient levels	-2.3871	2242,3485,3601,353500	FES,IGFBP2,IL15RA,BMP8A	4/-
7_Member	GO Biological Processes	GO:0031667	response to nutrient levels	-2.3871	2242,3485,3601,353500	FES,IGFBP2,IL15RA,BMP8A	4/510
8_Summary	GO Biological Processes	GO:0007167	enzyme-linked receptor protein signaling pathway	-2.06922	268,2048,7791,55959	AMH,EPHB2,ZYX,SULF2	4/-
8_Member	GO Biological Processes	GO:0007167	enzyme-linked receptor protein signaling pathway	-2.06922	268,2048,7791,55959	AMH,EPHB2,ZYX,SULF2	4/629
9_Summary	GO Biological Processes	GO:0007610	behavior	-2.05743	894,2048,2548,121551	CCND2,EPHB2,GAA,ABTB3	4/-
9_Member	GO Biological Processes	GO:0007610	behavior	-2.05743	894,2048,2548,121551	CCND2,EPHB2,GAA,ABTB3	4/634
10_Summary	GO Biological Processes	GO:0097190	apoptotic signaling pathway	-2.04994	309,7001,85329	ANXA6,PRDX2,LGALS12	3/-
10_Member	GO Biological Processes	GO:0097190	apoptotic signaling pathway	-2.04994	309,7001,85329	ANXA6,PRDX2,LGALS12	3/332
