# Supplementary material for: Causal role of immunophenotypes in HIV-1 acquisition: insights from Mendelian randomization analysis
Source: Sci Rep. 2025 Jul 2;15:23618. doi: 10.1038/s41598-025-07962-y (PMC12223304; doi:10.1038/s41598-025-07962-y)
Supplement: Supplementary file 4 — Supplementary Information 4. [file 41598_2025_7962_MOESM4_ESM.xlsx]

## Sheet: Sheet1
Supplementary Table 3:Reactome Pathways 2024
Term	Overlap	P-value	Odds Ratio	Combined Score	Genes
G2 Phase	1/5	0.00971292	131.296	608.465	CCNA1
Drug-mediated Inhibition of CDK4 CDK6 Activity	1/5	0.00971292	131.296	608.465	CCND2
Metal Sequestration by Antimicrobial Proteins	1/6	0.0116444	105.032	467.698	S100A9
RAB GEFs Exchange GTP for GDP on RABs	2/90	0.0133193	12.207	52.7164	DENND2C;RIN1
APEX1-Independent Resolution of AP Sites via the Single Nucleotide Replacement Pathway	1/7	0.0135723	87.5219	376.32	PNKP
Neutrophil Degranulation	4/478	0.0136893	4.69849	20.1619	MMP25;GAA;OLFM4;S100A9
Antimicrobial Peptides	2/95	0.0147588	11.5478	48.6846	S100A9;CCR2
Beta-oxidation of Very Long Chain Fatty Acids	1/11	0.0212472	52.5026	202.216	DECR2
Rab Regulation of Trafficking	2/123	0.0239689	8.86308	33.0681	DENND2C;RIN1
Transcriptional Regulation of Testis Differentiation	1/13	0.0250628	43.7478	161.271	AMH
SEMA3A-Plexin Repulsion Signaling by Inhibiting Integrin Adhesion	1/14	0.0269651	40.3806	145.903	FES
TP53 Regulates Transcription of Genes Involved in G1 Cell Cycle Arrest	1/14	0.0269651	40.3806	145.903	CCNA1
Interleukin-15 Signaling	1/14	0.0269651	40.3806	145.903	IL15RA
Glycogen Breakdown (Glycogenolysis)	1/14	0.0269651	40.3806	145.903	GAA
Mitotic G1 Phase and G1 S Transition	2/139	0.0300493	7.82166	27.4143	CCNA1;CCND2
Sema3A PAK Dependent Axon Repulsion	1/16	0.030759	34.993	121.831	FES
Glycogen Storage Diseases	1/16	0.030759	34.993	121.831	GAA
CRMPs in Sema3A Signaling	1/16	0.030759	34.993	121.831	FES
Aberrant Regulation of Mitotic G1 S Transition in Cancer Due to RB1 Defects	1/17	0.0326505	32.8043	112.253	CCND2
Defective Binding of RB1 Mutants to E2F1,(E2F2, E2F3)	1/17	0.0326505	32.8043	112.253	CCND2
Ephrin Signaling	1/19	0.0364228	29.1564	96.5824	EPHB2
MyD88 Deficiency (TLR2 4)	1/19	0.0364228	29.1564	96.5824	S100A9
IRAK4 Deficiency (TLR2 4)	1/20	0.0383036	27.6205	90.1039	S100A9
Neurodegenerative Diseases	1/22	0.0420543	24.9875	79.1801	PRDX2
Deregulated CDK5 Triggers Multiple Neurodegenerative Pathways in Alzheimer's Disease Models	1/22	0.0420543	24.9875	79.1801	PRDX2
Regulation of TLR by Endogenous Ligand	1/22	0.0420543	24.9875	79.1801	S100A9
Telomere Extension By Telomerase	1/23	0.0439244	23.8505	74.5396	CCNA1
RHO GTPases Activate NADPH Oxidases	1/24	0.0457909	22.8124	70.3458	S100A9
Cyclin A B1 B2 Associated Events During G2 M Transition	1/25	0.0476538	21.8607	66.5396	CCNA1
Defective Intrinsic Pathway for Apoptosis	1/25	0.0476538	21.8607	66.5396	PRDX2
Glycogen Metabolism	1/25	0.0476538	21.8607	66.5396	GAA
G0 and Early G1	1/27	0.0513691	20.1771	59.9002	CCNA1
Regulation of RUNX1 Expression and Activity	1/27	0.0513691	20.1771	59.9002	CCND2
RNA Polymerase III Transcription Initiation From Type 1 Promoter	1/28	0.0532214	19.4288	56.9905	GTF3A
Peroxisomal Lipid Metabolism	1/28	0.0532214	19.4288	56.9905	DECR2
Inhibition of Voltage Gated Ca2+ Channels via Gbeta Gamma Subunits	1/29	0.0550702	18.734	54.3127	GABBR1
Activation of G Protein Gated Potassium Channels	1/29	0.0550702	18.734	54.3127	GABBR1
G Protein Gated Potassium Channels	1/29	0.0550702	18.734	54.3127	GABBR1
G1 S-Specific Transcription	1/29	0.0550702	18.734	54.3127	CCNA1
Signaling by BMP	1/31	0.0587573	17.4833	49.5537	AMH
Activation of Matrix Metalloproteinases	1/33	0.0624303	16.389	45.4582	MMP25
Diseases of Carbohydrate Metabolism	1/34	0.0642616	15.8915	43.619	GAA
Inwardly Rectifying K+ Channels	1/35	0.0660894	15.4234	41.9014	GABBR1
Diseases Associated With the TLR Signaling Cascade	1/35	0.0660894	15.4234	41.9014	S100A9
Diseases of Immune System	1/35	0.0660894	15.4234	41.9014	S100A9
Aberrant Regulation of Mitotic Cell Cycle Due to RB1 Defects	1/36	0.0679137	14.982	40.2942	CCND2
RNA Polymerase III Transcription Initiation	1/36	0.0679137	14.982	40.2942	GTF3A
Detoxification of Reactive Oxygen Species	1/36	0.0679137	14.982	40.2942	PRDX2
Regulation of TP53 Degradation	1/36	0.0679137	14.982	40.2942	CCNA1
Regulation of TP53 Expression and Degradation	1/37	0.0697345	14.5651	38.7876	CCNA1
Innate Immune System	5/1149	0.0709034	2.41889	6.40143	MMP25;GAA;OLFM4;S100A9;CCR2
Resolution of Abasic Sites (AP Sites)	1/38	0.0715519	14.1707	37.3728	PNKP
Diseases of Mitotic Cell Cycle	1/38	0.0715519	14.1707	37.3728	CCND2
Beta Defensins	1/39	0.0733658	13.7971	36.0421	CCR2
Class C 3 (Metabotropic Glutamate Pheromone Receptors)	1/40	0.0751763	13.4426	34.7885	GABBR1
RNA Polymerase III Abortive And Retractive Initiation	1/41	0.0769833	13.1059	33.6058	GTF3A
RNA Polymerase III Transcription	1/41	0.0769833	13.1059	33.6058	GTF3A
EPHB-mediated Forward Signaling	1/42	0.0787869	12.7856	32.4884	EPHB2
Activation of GABAB Receptors	1/43	0.080587	12.4806	31.4313	GABBR1
GABA B Receptor Activation	1/43	0.080587	12.4806	31.4313	GABBR1
Signaling by SCF-KIT	1/43	0.080587	12.4806	31.4313	FES
Interleukin-2 Family Signaling	1/44	0.0823837	12.1897	30.43	IL15RA
Smooth Muscle Contraction	1/44	0.0823837	12.1897	30.43	ANXA6
Interleukin-10 Signaling	1/46	0.0859669	11.6468	28.5788	CCR2
Cyclin D Associated Events in G1	1/47	0.0877534	11.393	27.7218	CCND2
G1 Phase	1/47	0.0877534	11.393	27.7218	CCND2
Generic Transcription Pathway	5/1230	0.0890317	2.24922	5.44033	ZNF155;CCNA1;PRDX2;CCND2;ZNF514
Gene Expression (Transcription)	6/1615	0.0907629	2.07379	4.97607	ZNF155;CCNA1;PRDX2;CCND2;GTF3A;ZNF514
TP53 Regulates Transcription of Cell Cycle Genes	1/49	0.0913161	10.9172	26.1296	CCNA1
Defensins	1/49	0.0913161	10.9172	26.1296	CCR2
SCF(Skp2)-mediated Degradation of P27 P21	1/50	0.0930924	10.6939	25.389	CCNA1
Extension of Telomeres	1/51	0.0948653	10.4795	24.6823	CCNA1
EPH-ephrin Mediated Repulsion of Cells	1/51	0.0948653	10.4795	24.6823	EPHB2
p53-Dependent G1 DNA Damage Response	1/53	0.098401	10.0754	23.3619	CCNA1
p53-Dependent G1 S DNA Damage Checkpoint	1/53	0.098401	10.0754	23.3619	CCNA1
G1 S DNA Damage Checkpoints	1/55	0.101923	9.70127	22.1532	CCNA1
Chemokine Receptors Bind Chemokines	1/57	0.105432	9.35385	21.0433	CCR2
Orc1 Removal From Chromatin	1/58	0.107181	9.18929	20.5218	CCNA1
RHOQ GTPase Cycle	1/59	0.108927	9.0304	20.0211	PLEKHG3
DNA Damage Telomere Stress Induced Senescence	1/60	0.11067	8.8769	19.5398	CCNA1
GABA Receptor Activation	1/60	0.11067	8.8769	19.5398	GABBR1
CDK-mediated Phosphorylation and Removal of Cdc6	1/60	0.11067	8.8769	19.5398	CCNA1
Cdc20 Phospho-APC C Mediated Degradation of Cyclin A	1/60	0.11067	8.8769	19.5398	CCNA1
APC Cdc20 Mediated Degradation of Cell Cycle Proteins Prior to Satisfation of the Checkpoint	1/61	0.11241	8.72851	19.0771	CCNA1
APC C Cdc20 Mediated Degradation of Mitotic Proteins	1/63	0.115878	8.4461	18.2031	CCNA1
Peroxisomal Protein Import	1/63	0.115878	8.4461	18.2031	DECR2
Activation of APC C and APC C Cdc20 Mediated Degradation of Mitotic Proteins	1/64	0.117608	8.31161	17.7902	CCNA1
Semaphorin Interactions	1/64	0.117608	8.31161	17.7902	FES
Immune System	7/2150	0.119472	1.8188	3.86436	IL15RA;MMP25;GAA;MX1;OLFM4;S100A9;CCR2
RNA Polymerase II Transcription	5/1360	0.122787	2.01932	4.23512	ZNF155;CCNA1;PRDX2;CCND2;ZNF514
DNA Repair	2/312	0.123508	3.4265	7.16635	CCNA1;PNKP
Regulation of APC C Activators Between G1 S and Early Anaphase	1/68	0.124493	7.81383	16.2802	CCNA1
Membrane Trafficking	3/633	0.125096	2.55701	5.31519	DENND2C;NECAP2;RIN1
G Alpha (I) Signalling Events	2/316	0.126101	3.38217	7.00335	GABBR1;CCR2
Base Excision Repair	1/71	0.129622	7.47782	15.2782	PNKP
Cyclin E Associated Events During G1 S Transition	1/73	0.133026	7.26937	14.6639	CCNA1
RHOG GTPase Cycle	1/74	0.134722	7.16943	14.3714	PLEKHG3
APC C-mediated Degradation of Cell Cycle Proteins	1/75	0.136416	7.07219	14.0881	CCNA1
Cyclin A Cdk2-associated Events at S Phase Entry	1/75	0.136416	7.07219	14.0881	CCNA1
Regulation of Mitotic Cell Cycle	1/75	0.136416	7.07219	14.0881	CCNA1
ISG15 Antiviral Mechanism	1/76	0.138106	6.97754	13.8137	MX1
Interferon Alpha Beta Signaling	1/78	0.141477	6.79563	13.2896	MX1
Diseases of Programmed Cell Death	1/78	0.141477	6.79563	13.2896	PRDX2
Switching of Origins to a Post-Replicative State	1/79	0.143158	6.70816	13.0394	CCNA1
Processing of DNA Double-Strand Break Ends	1/80	0.144835	6.62292	12.7965	CCNA1
ER-Phagosome Pathway	1/80	0.144835	6.62292	12.7965	S100A9
Senescence-Associated Secretory Phenotype (SASP)	1/81	0.14651	6.5398	12.5608	CCNA1
TP53 Regulates Metabolic Genes	1/86	0.154833	6.15356	11.4789	PRDX2
Transcriptional Regulation by TP53	2/362	0.156797	2.94309	5.45297	CCNA1;PRDX2
Telomere Maintenance	1/92	0.164717	5.7461	10.3632	CCNA1
Regulation of TP53 Activity Through Phosphorylation	1/92	0.164717	5.7461	10.3632	CCNA1
EPH-Ephrin Signaling	1/92	0.164717	5.7461	10.3632	EPHB2
Post-translational Modification Synthesis of GPI-anchored Proteins	1/93	0.166353	5.68335	10.1939	MDGA1
Antigen processing-Cross Presentation	1/96	0.171244	5.50305	9.71105	S100A9
Vesicle-mediated Transport	3/752	0.180026	2.13752	3.6651	DENND2C;NECAP2;RIN1
Potassium Channels	1/103	0.182546	5.12358	8.71395	GABBR1
Cargo Recognition for Clathrin-Mediated Endocytosis	1/105	0.185747	5.02454	8.45816	NECAP2
Synthesis of DNA	1/108	0.190527	4.88293	8.09572	CCNA1
Cytokine Signaling in Immune System	3/776	0.191847	2.06856	3.41531	IL15RA;MX1;CCR2
MyD88 MAL(TIRAP) Cascade Initiated on Plasma Membrane	1/115	0.201573	4.58149	7.33774	S100A9
Toll Like Receptor TLR6 TLR2 Cascade	1/115	0.201573	4.58149	7.33774	S100A9
HDR Through Homologous Recombination (HRR) or Single Strand Annealing (SSA)	1/116	0.203139	4.54142	7.23842	CCNA1
Toll Like Receptor 2 (TLR2) Cascade	1/118	0.206261	4.46334	7.04587	S100A9
Toll Like Receptor TLR1 TLR2 Cascade	1/118	0.206261	4.46334	7.04587	S100A9
Chromosome Maintenance	1/119	0.207818	4.42529	6.95253	CCNA1
L1CAM Interactions	1/120	0.209372	4.38788	6.86107	EPHB2
G1 S Transition	1/121	0.210923	4.3511	6.77144	CCNA1
Homology Directed Repair	1/122	0.212471	4.31492	6.68358	CCNA1
Regulation of IGF Transport and Uptake by Insulin-like Growth Factor Binding Proteins (IGFBPs)	1/124	0.215559	4.24433	6.51302	IGFBP2
Signaling by Interleukins	2/452	0.220152	2.34366	3.54699	IL15RA;CCR2
GPCR Ligand Binding	2/467	0.230968	2.26632	3.32124	GABBR1;CCR2
Degradation of the Extracellular Matrix	1/140	0.239836	3.75275	5.35817	MMP25
DNA Replication	1/143	0.244306	3.67291	5.17636	CCNA1
Clathrin-mediated Endocytosis	1/145	0.247271	3.62153	5.06025	NECAP2
Toll Like Receptor 4 (TLR4) Cascade	1/148	0.251698	3.54708	4.89329	S100A9
RHOA GTPase Cycle	1/149	0.253168	3.52294	4.83946	PLEKHG3
S Phase	1/150	0.254636	3.49912	4.78652	CCNA1
DNA Double-Strand Break Repair	1/152	0.257562	3.45242	4.6832	CCNA1
CDC42 GTPase Cycle	1/155	0.26193	3.38465	4.53435	PLEKHG3
Antiviral Mechanism by IFN-stimulated Genes	1/158	0.266273	3.31948	4.39244	MX1
Cell Cycle, Mitotic	2/516	0.266523	2.04512	2.70424	CCNA1;CCND2
Regulation of TP53 Activity	1/160	0.269155	3.27739	4.30148	CCNA1
Signaling by TGFB Family Members	1/161	0.270591	3.25674	4.25704	AMH
Protein Localization	1/164	0.274885	3.19632	4.12774	DECR2
Cellular Senescence	1/167	0.279153	3.13808	4.00417	CCNA1
Axon Guidance	2/541	0.284712	1.94775	2.44691	FES;EPHB2
Toll-like Receptor Cascades	1/174	0.289019	3.01004	3.73625	S100A9
Fatty Acid Metabolism	1/176	0.291813	2.97534	3.66455	DECR2
RAC1 GTPase Cycle	1/184	0.302885	2.84412	3.39702	PLEKHG3
G2 M Transition	1/184	0.302885	2.84412	3.39702	CCNA1
Nervous System Development	2/567	0.303603	1.85563	2.21198	FES;EPHB2
Mitotic G2-G2 M Phases	1/186	0.305626	2.81309	3.33461	CCNA1
Ub-specific Processing Proteases	1/190	0.311077	2.75299	3.21471	CCNA1
Peptide Ligand-Binding Receptors	1/198	0.321855	2.64013	2.99299	CCR2
Cellular Response to Chemical Stress	1/202	0.327182	2.58706	2.89037	PRDX2
Transcriptional Regulation by RUNX1	1/202	0.327182	2.58706	2.89037	CCND2
Muscle Contraction	1/204	0.32983	2.56132	2.84095	ANXA6
Neurotransmitter Receptors and Postsynaptic Signal Transmission	1/204	0.32983	2.56132	2.84095	GABBR1
GPCR Downstream Signalling	2/633	0.351161	1.65589	1.7329	GABBR1;CCR2
Cell Cycle	2/649	0.362556	1.6136	1.63712	CCNA1;CCND2
Signaling by Rho GTPases	2/672	0.378816	1.55635	1.51076	PLEKHG3;S100A9
Signaling by Rho GTPases, Miro GTPases and RHOBTB3	2/688	0.390035	1.51879	1.42997	PLEKHG3;S100A9
Cell Cycle Checkpoints	1/261	0.401177	1.99403	1.82125	CCNA1
Signal Transduction	6/2613	0.401688	1.21031	1.1039	PLEKHG3;GABBR1;FES;AMH;S100A9;CCR2
Signaling by GPCR	2/706	0.402556	1.47858	1.34539	GABBR1;CCR2
Diseases of Metabolism	1/264	0.40472	1.97098	1.78287	GAA
Deubiquitination	1/268	0.409412	1.94106	1.73343	CCNA1
Transmission Across Chemical Synapses	1/269	0.410579	1.93372	1.72137	GABBR1
Interferon Signaling	1/280	0.423272	1.85644	1.59606	MX1
Metabolism of Carbohydrates	1/290	0.434579	1.79129	1.49282	GAA
RHO GTPase Effectors	1/291	0.435698	1.78503	1.48301	S100A9
Extracellular Matrix Organization	1/300	0.44567	1.73051	1.39855	MMP25
Cellular Responses to Stress	2/787	0.457413	1.32043	1.0328	CCNA1;PRDX2
Class A 1 (Rhodopsin-like Receptors)	1/333	0.480788	1.55588	1.13942	CCR2
Developmental Biology	3/1385	0.512877	1.1203	0.748043	FES;AMH;EPHB2
Class I MHC Mediated Antigen Processing & Presentation	1/373	0.520457	1.38575	0.904963	S100A9
Cellular Responses to Stimuli	2/887	0.521194	1.16512	0.759234	CCNA1;PRDX2
Neuronal System	1/411	0.555398	1.25488	0.737956	GABBR1
RHO GTPase Cycle	1/450	0.588676	1.14359	0.605966	PLEKHG3
Disease	4/2131	0.608761	0.958238	0.475602	PRDX2;CCND2;GAA;S100A9
Signaling by Receptor Tyrosine Kinases	1/536	0.653711	0.955534	0.406188	FES
Metabolism of Lipids	1/758	0.778713	0.667594	0.166974	DECR2
Metabolism of Proteins	3/2067	0.782449	0.722586	0.177269	CCNA1;IGFBP2;MDGA1
Post-translational Protein Modification	2/1457	0.787551	0.687508	0.164195	CCNA1;MDGA1
Adaptive Immune System	1/854	0.817964	0.589498	0.118452	S100A9
Metabolism	2/2181	0.936243	0.441115	0.0290607	GAA;DECR2
