# Supplementary material for: Causal role of immunophenotypes in HIV-1 acquisition: insights from Mendelian randomization analysis
Source: Sci Rep. 2025 Jul 2;15:23618. doi: 10.1038/s41598-025-07962-y (PMC12223304; doi:10.1038/s41598-025-07962-y)
Supplement: Supplementary file 5 — Supplementary Information 5. [file 41598_2025_7962_MOESM5_ESM.xlsx]

## Sheet: Sheet1
Supplementary Table 4:WikiPathways 2024 Human
Term	Overlap	P-value	Odds Ratio	Combined Score	Genes
G1 To S Cell Cycle Control WP45	2/64	0.00692121	17.3487	86.2781	CCNA1;CCND2
Cytokine Cytokine Receptor Interaction WP5473	3/255	0.0133503	6.51753	28.131	IL15RA;AMH;CCR2
Peroxiredoxin 2 Induced Ovarian Failure WP4873	1/8	0.0154965	75.015	312.598	PRDX2
Nod Like Receptor NLR Signaling WP288	1/9	0.017417	65.6349	265.841	EPHB2
Cell Cycle WP179	2/120	0.0228927	9.08978	34.3316	CCNA1;CCND2
SRF And miRs In Smooth Muscle Differentiation And Proliferation WP1991	1/12	0.0231568	47.7273	179.715	CCND2
Resolvin E1 And Resolvin D1 Signaling Decrease Inflammation WP5191	1/12	0.0231568	47.7273	179.715	EPHB2
Leukotriene Metabolic Pathway WP5171	1/13	0.0250628	43.7478	161.271	DECR2
Somatic Sex Determination WP4814	1/14	0.0269651	40.3806	145.903	AMH
Transcriptional Activation By NRF2 In Response To Phytochemicals WP3	1/15	0.0288639	37.4944	132.924	EPHB2
GPCRs Class C Metabotropic Glutamate Pheromone WP501	1/15	0.0288639	37.4944	132.924	GABBR1
Measles Virus Infection WP4630	2/136	0.0288666	7.99798	28.3534	CCND2;MX1
Pathogenesis Of SARS CoV 2 Mediated By Nsp9 Nsp10 Complex WP4884	1/21	0.0401807	26.2382	84.3391	MMP25
Immune Response To Tuberculosis WP4197	1/22	0.0420543	24.9875	79.1801	MX1
NRF2 ARE Regulation WP4357	1/23	0.0439244	23.8505	74.5396	EPHB2
Hippocampal Synaptogenesis And Neurogenesis WP5231	1/24	0.0457909	22.8124	70.3458	CCND2
IL1 And Megakaryocytes In Obesity WP2865	1/24	0.0457909	22.8124	70.3458	S100A9
Mammalian Disorder Of Sexual Development WP4842	1/25	0.0476538	21.8607	66.5396	AMH
Cell Interactions Of The Pancreatic Cancer Microenvironment WP5284	1/26	0.0495132	20.9853	63.0715	CCR2
Gastric Cancer Network 1 WP2361	1/27	0.0513691	20.1771	59.9002	CCNA1
Selective Expression Of Chemokine Receptors T Cell Polarization WP4494	1/29	0.0550702	18.734	54.3127	CCR2
Matrix Metalloproteinases WP129	1/30	0.0569155	18.0871	51.8411	MMP25
Focal Adhesion WP306	2/199	0.0574055	5.42297	15.4967	CCND2;ZYX
Base Excision Repair WP4752	1/31	0.0587573	17.4833	49.5537	PNKP
GABA Receptor Signaling WP4159	1/31	0.0587573	17.4833	49.5537	GABBR1
Hair Follicle Development Organogenesis Part 2 Of 3 WP2839	1/32	0.0605955	16.9185	47.4316	CCND2
2Q11 2 Copy Number Variation Syndrome WP5221	1/32	0.0605955	16.9185	47.4316	TMEM127
Prostaglandin Signaling WP5088	1/33	0.0624303	16.389	45.4582	CCR2
JAK STAT Signaling In The Regulation Of Beta Cells WP5358	1/34	0.0642616	15.8915	43.619	CCND2
Photodynamic Therapy Induced HIF 1 Survival Signaling WP3614	1/37	0.0697345	14.5651	38.7876	IGFBP2
Neovascularization Processes WP4331	1/37	0.0697345	14.5651	38.7876	EPHB2
Thymic Stromal Lymphopoietin TSLP Signaling WP2203	1/37	0.0697345	14.5651	38.7876	FES
Kisspeptin Kisspeptin Receptor System In The Ovary WP4871	1/39	0.0733658	13.7971	36.0421	AMH
Ovarian Infertility WP34	1/39	0.0733658	13.7971	36.0421	CCND2
Neural Crest Cell Migration During Development WP4564	1/40	0.0751763	13.4426	34.7885	EPHB2
Cancer Pathways WP5434	3/507	0.0756579	3.2171	8.30504	IL15RA;CCNA1;CCND2
Hedgehog Signaling WP4249	1/43	0.080587	12.4806	31.4313	CCND2
Neural Crest Cell Migration In Cancer WP4565	1/43	0.080587	12.4806	31.4313	EPHB2
IL11 Signaling WP2332	1/44	0.0823837	12.1897	30.43	FES
Prostaglandin Synthesis And Regulation WP98	1/45	0.084177	11.9121	29.4804	ANXA6
Chronic Hyperglycemia Impairment Of Neuron Function WP5283	1/46	0.0859669	11.6468	28.5788	MMP25
Network Map Of SARS CoV 2 Signaling WP5115	2/254	0.0876451	4.22758	10.2919	MMP25;MX1
Microtubule Cytoskeleton Regulation WP2038	1/48	0.0895364	11.1501	26.9063	EPHB2
IL4 Signaling WP395	1/50	0.0930924	10.6939	25.389	FES
11P11 2 Copy Number Variation Syndrome WP5348	1/56	0.103679	9.5244	21.5866	ACCS
Lung Fibrosis WP3624	1/63	0.115878	8.4461	18.2031	CCR2
SARS CoV 2 Innate Immunity Evasion And Cell Immune Response WP5039	1/66	0.121057	8.05506	17.0082	MX1
AMP Activated Protein Kinase Signaling WP1403	1/67	0.122777	7.93262	16.6378	CCNA1
Acute Myeloid Leukemia WP5293	1/68	0.124493	7.81383	16.2802	CCNA1
miRNA Regulation Of DNA Damage Response WP1530	1/69	0.126206	7.69853	15.9347	CCND2
DNA Damage Response WP707	1/69	0.126206	7.69853	15.9347	CCND2
Axon Guidance WP5289	1/72	0.131326	7.37213	14.966	FES
Peptide GPCRs WP24	1/72	0.131326	7.37213	14.966	CCR2
Burn Wound Healing WP5055	1/74	0.134722	7.16943	14.3714	S100A9
Regulatory Circuits Of STAT3 Signaling WP4538	1/78	0.141477	6.79563	13.2896	IL15RA
Glioblastoma Signaling WP2261	1/82	0.148181	6.45874	12.3318	CCND2
ncRNAs In Wnt Signaling In Hepatocellular Carcinoma WP4336	1/85	0.153175	6.22713	11.6832	CCND2
Selenium Micronutrient Network WP15	1/86	0.154833	6.15356	11.4789	PRDX2
lncRNA In Canonical Wnt Signaling And Colorectal Cancer WP4258	1/93	0.166353	5.68335	10.1939	CCND2
Wnt Signaling And Pluripotency WP399	1/101	0.179332	5.22658	8.98196	CCND2
Integrin Mediated Cell Adhesion WP185	1/101	0.179332	5.22658	8.98196	ZYX
Prader Willi And Angelman Syndrome WP3998	1/102	0.180941	5.17457	8.84638	CCND2
Thermogenesis WP4321	1/108	0.190527	4.88293	8.09572	BMP8A
DNA Damage Response Only ATM Dependent WP710	1/109	0.192114	4.83748	7.98023	CCND2
HDAC6 Interactions In The Central Nervous System WP5426	1/112	0.196857	4.70602	7.6486	PRDX2
Wnt Signaling WP428	1/113	0.198432	4.66377	7.54276	CCND2
Senescence Associated Secretory Phenotype SASP WP3391	1/113	0.198432	4.66377	7.54276	CCNA1
VEGFA VEGFR2 Signaling WP3888	2/430	0.204386	2.46691	3.91683	PRDX2;EPHB2
Spinal Cord Injury WP2431	1/119	0.207818	4.42529	6.95253	CCR2
DNA Repair Pathways Full Network WP4946	1/120	0.209372	4.38788	6.86107	PNKP
Adipogenesis WP236	1/131	0.226272	4.01437	5.96544	GTF3A
Cell Lineage Map For Neuronal Differentiation WP5417	1/132	0.22779	3.98353	5.89295	GABBR1
Primary Ovarian Insufficiency WP5461	1/136	0.233836	3.86472	5.61596	AMH
Mesodermal Commitment Pathway WP2857	1/145	0.247271	3.62153	5.06025	AMH
Male Infertility WP4673	1/145	0.247271	3.62153	5.06025	CCNA1
Calcium Regulation In Cardiac Cells WP536	1/151	0.2561	3.47561	4.73444	ANXA6
Myometrial Relaxation And Contraction Pathways WP289	1/156	0.26338	3.36265	4.4863	IGFBP2
EGF EGFR Signaling WP437	1/159	0.267715	3.2983	4.34661	RIN1
Chemokine Signaling WP3929	1/165	0.27631	3.17667	4.08593	CCR2
Primary Ovarian Insufficiency WP5316	1/170	0.283398	3.08191	3.88599	AMH
Ras Signaling WP4223	1/184	0.302885	2.84412	3.39702	RIN1
Vitamin D Receptor Pathway WP2877	1/186	0.305626	2.81309	3.33461	S100A9
GPCRs Class A Rhodopsin Like WP455	1/259	0.398804	2.00969	1.84748	CCR2
PI3K Akt Signaling WP4172	1/338	0.485916	1.53241	1.10597	CCND2
ADHD And Autism ASD Pathways WP5420	1/370	0.517587	1.39723	0.920186	GABBR1
Pleural Mesothelioma WP5087	1/437	0.577863	1.17848	0.646299	CCND2
